# Supplementary material for: A spinach genome assembly with remarkable completeness, and its use for rapid identification of candidate genes for agronomic traits
Source: DNA Res. 2021 Jun 17;28(3):dsab004. doi: 10.1093/dnares/dsab004 (PMC8231376; doi:10.1093/dnares/dsab004)
Supplement: dsab004_Supplementary_Data [file dsab004_supplementary_data.zip]

Archive with 2 entries (2 files):
- SupFigs_S1_S14.pdf
- Supplementary_Tables.xlsx
