# Supplementary material for: A spinach genome assembly with remarkable completeness, and its use for rapid identification of candidate genes for agronomic traits
Source: DNA Res. 2021 Jun 17;28(3):dsab004. doi: 10.1093/dnares/dsab004 (PMC8231376; doi:10.1093/dnares/dsab004)
Supplement: dsab004_Supplementary_Data [file dsab004_supplementary_data.zip › Supplementary_Tables.xlsx]

## Sheet: Table S1
Supplementary Table S1. Summary of long-reads applied to genome assembly
Accession number	Platform	Sample	Total number of reads	Total bases	Average length (bp)	Maximum length (bp)	Coverage
DRX241314	Sequel	03-009	804069	13121360003	16318.7	135676	100.7
DRX241314	Sequel	03-009	772980	11154102331	14430	140323
DRX241314	Sequel	03-009	761154	10906141213	14328.4	122195
DRX241314	Sequel	03-009	786315	12338819998	15692	128146
DRX241314	Sequel	03-009	701325	13473772183	19211.9	217763
DRX241314	Sequel	03-009	771366	14280245518	18512.9	203592
DRX241314	Sequel	03-009	776065	14358060965	18501.1	196289
DRX241314	Sequel	03-009	701722	14128271061	20133.7	203075
DRX241315	GridION (7 flowcells)	03-009	10394044	51311443466	4936.6	233379	49.8
All data is available under DRA010961 (BioProject: PRJDB10697).

## Sheet: Table S2
Supplementary Table S2. Summary of short-reads used for genome assembly
Accession number	Platform	Library	Read length (bp)	Sample	Total number of reads	Total bases	Coverage
DRX241308	HiSeq 2500	Paired-end	250	03-009 Male	127154543	31788635750	116.8
DRX241308	HiSeq 2500	Paired-end	250	03-009 Male	127154543	31788635750
DRX241316	HiSeq 2500	Paired-end	250	03-009 Female	122860083	30715020750	59.6
DRX241316	HiSeq 2500	Paired-end	250	03-009 Female	122860083	30715020750
DRX241309	HiSeq 2500	Mate-pair 3k	100	03-009	149009953	14900995300	28.9
DRX241309	HiSeq 2500	Mate-pair 3k	100	03-009	149009953	14900995300
DRX241310	HiSeq 2500	Mate-pair 6k	100	03-009	149371017	14937101700	29
DRX241310	HiSeq 2500	Mate-pair 6k	100	03-009	149371017	14937101700
DRX241311	HiSeq 2500	Mate-pair 10k	100	03-009	153946155	15394615500	29.9
DRX241311	HiSeq 2500	Mate-pair 10k	100	03-009	153946155	15394615500
DRX241312	HiSeq 2500	Mate-pair 15k	100	03-009	156307255	15630725500	30.4
DRX241312	HiSeq 2500	Mate-pair 15k	100	03-009	156307255	15630725500
DRX255261	HiSeq 2500	Paired-end (read1)	180	03-009	188665347	33959762460	64.5
DRX255261	HiSeq 2500	Paired-end (read2)	180	03-009	188665347	33959762460
All data is available under DRA010961 (BioProject: PRJDB10697).

## Sheet: Table S3
Supplementary Table S3. Summary of short-reads for RAD-Seq
Accession number	Platform	Library	Read length (bp)	Sample	Total number of reads	Total bases
DRX241317	HiSeq 2500	Paired-end	151	SolRAD1_F1	25442040	3841748040
DRX241318	HiSeq 2500	Paired-end	151	SolRAD1_F2-013	8950726	1351559626
DRX241319	HiSeq 2500	Paired-end	151	SolRAD1_F2-014	9118326	1376867226
DRX241320	HiSeq 2500	Paired-end	151	SolRAD1_F2-015	8888564	1342173164
DRX241321	HiSeq 2500	Paired-end	151	SolRAD1_F2-016	6365370	961170870
DRX241322	HiSeq 2500	Paired-end	151	SolRAD1_F2-017	8820062	1331829362
DRX241323	HiSeq 2500	Paired-end	151	SolRAD1_F2-018	9115190	1376393690
DRX241324	HiSeq 2500	Paired-end	151	SolRAD1_F2-019	7411624	1119155224
DRX241325	HiSeq 2500	Paired-end	151	SolRAD1_F2-020	7374944	1113616544
DRX241326	HiSeq 2500	Paired-end	151	SolRAD1_F2-021	7161682	1081413982
DRX241327	HiSeq 2500	Paired-end	151	SolRAD1_F2-022	6094802	920315102
DRX241328	HiSeq 2500	Paired-end	151	SolRAD1_F2-023	6956082	1050368382
DRX241329	HiSeq 2500	Paired-end	151	SolRAD1_F2-024	6931354	1046634454
DRX241330	HiSeq 2500	Paired-end	151	SolRAD1_F2-025	6145520	927973520
DRX241331	HiSeq 2500	Paired-end	151	SolRAD1_F2-026	7374488	1113547688
DRX241332	HiSeq 2500	Paired-end	151	SolRAD1_F2-027	8199060	1238058060
DRX241333	HiSeq 2500	Paired-end	151	SolRAD1_F2-028	9381208	1416562408
DRX241334	HiSeq 2500	Paired-end	151	SolRAD1_F2-029	6363950	960956450
DRX241335	HiSeq 2500	Paired-end	151	SolRAD1_F2-030	7303676	1102855076
DRX241336	HiSeq 2500	Paired-end	151	SolRAD1_F2-031	8288282	1251530582
DRX241337	HiSeq 2500	Paired-end	151	SolRAD1_F2-032	5819182	878696482
DRX241338	HiSeq 2500	Paired-end	151	SolRAD1_F2-033	7570048	1143077248
DRX241339	HiSeq 2500	Paired-end	151	SolRAD1_F2-034	8632860	1303561860
DRX241340	HiSeq 2500	Paired-end	151	SolRAD1_F2-035	11757748	1775419948
DRX241341	HiSeq 2500	Paired-end	151	SolRAD1_F2-036	7945794	1199814894
DRX241342	HiSeq 2500	Paired-end	151	SolRAD1_F2-037	8556426	1292020326
DRX241343	HiSeq 2500	Paired-end	151	SolRAD1_F2-038	7357156	1110930556
DRX241344	HiSeq 2500	Paired-end	151	SolRAD1_F2-039	6108458	922377158
DRX241345	HiSeq 2500	Paired-end	151	SolRAD1_F2-040	5962006	900262906
DRX241346	HiSeq 2500	Paired-end	151	SolRAD1_F2-041	8365602	1263205902
DRX241347	HiSeq 2500	Paired-end	151	SolRAD1_F2-042	9088162	1372312462
DRX241348	HiSeq 2500	Paired-end	151	SolRAD1_F2-043	7102902	1072538202
DRX241349	HiSeq 2500	Paired-end	151	SolRAD1_F2-044	8327600	1257467600
DRX241350	HiSeq 2500	Paired-end	151	SolRAD1_F2-045	7244674	1093945774
DRX241351	HiSeq 2500	Paired-end	151	SolRAD1_F2-046	6714418	1013877118
DRX241352	HiSeq 2500	Paired-end	151	SolRAD1_F2-047	6792552	1025675352
DRX241353	HiSeq 2500	Paired-end	151	SolRAD1_F2-048	7148964	1079493564
DRX241354	HiSeq 2500	Paired-end	151	SolRAD1_F2-049	6565332	991365132
DRX241355	HiSeq 2500	Paired-end	151	SolRAD1_F2-051	13051264	1970740864
DRX241356	HiSeq 2500	Paired-end	151	SolRAD1_F2-052	6867220	1036950220
DRX241357	HiSeq 2500	Paired-end	151	SolRAD1_F2-053	9158442	1382924742
DRX241358	HiSeq 2500	Paired-end	151	SolRAD1_F2-054	8513930	1285603430
DRX241359	HiSeq 2500	Paired-end	151	SolRAD1_F2-055	9163932	1383753732
DRX241360	HiSeq 2500	Paired-end	151	SolRAD1_F2-056	6854160	1034978160
DRX241361	HiSeq 2500	Paired-end	151	SolRAD1_F2-057	5900182	890927482
DRX241362	HiSeq 2500	Paired-end	151	SolRAD1_F2-058	5504428	831168628
DRX241363	HiSeq 2500	Paired-end	151	SolRAD1_F2-059	7460886	1126593786
DRX241364	HiSeq 2500	Paired-end	151	SolRAD1_F2-060	7412560	1119296560
DRX241365	HiSeq 2500	Paired-end	151	SolRAD1_F2-061	8354164	1261478764
DRX241366	HiSeq 2500	Paired-end	151	SolRAD1_F2-062	7005122	1057773422
DRX241367	HiSeq 2500	Paired-end	151	SolRAD1_F2-063	7766400	1172726400
DRX241368	HiSeq 2500	Paired-end	151	SolRAD1_F2-065	7859118	1186726818
DRX241369	HiSeq 2500	Paired-end	151	SolRAD1_F2-067	5906070	891816570
DRX241370	HiSeq 2500	Paired-end	151	SolRAD1_F2-068	6444792	973163592
DRX241371	HiSeq 2500	Paired-end	151	SolRAD1_F2-069	7001592	1057240392
DRX241372	HiSeq 2500	Paired-end	151	SolRAD1_F2-070	7050634	1064645734
DRX241373	HiSeq 2500	Paired-end	151	SolRAD1_F2-071	6361304	960556904
DRX241374	HiSeq 2500	Paired-end	151	SolRAD1_F2-072	7402642	1117798942
DRX241375	HiSeq 2500	Paired-end	151	SolRAD1_F2-073	9495662	1433844962
DRX241376	HiSeq 2500	Paired-end	151	SolRAD1_F2-074	6560574	990646674
DRX241377	HiSeq 2500	Paired-end	151	SolRAD1_F2-075	4458948	673301148
DRX241378	HiSeq 2500	Paired-end	151	SolRAD1_F2-076	6931182	1046608482
DRX241379	HiSeq 2500	Paired-end	151	SolRAD1_F2-077	10280166	1552305066
DRX241380	HiSeq 2500	Paired-end	151	SolRAD1_F2-078	8076578	1219563278
DRX241381	HiSeq 2500	Paired-end	151	SolRAD1_F2-079	8328192	1257556992
DRX241382	HiSeq 2500	Paired-end	151	SolRAD1_F2-080	6861372	1036067172
DRX241383	HiSeq 2500	Paired-end	151	SolRAD1_F2-081	8521236	1286706636
DRX241384	HiSeq 2500	Paired-end	151	SolRAD1_F2-082	6973784	1053041384
DRX241385	HiSeq 2500	Paired-end	151	SolRAD1_F2-083	7016396	1059475796
DRX241386	HiSeq 2500	Paired-end	151	SolRAD1_F2-084	6493422	980506722
DRX241387	HiSeq 2500	Paired-end	151	SolRAD1_F2-085	8071162	1218745462
DRX241388	HiSeq 2500	Paired-end	151	SolRAD1_F2-086	9104546	1374786446
DRX241389	HiSeq 2500	Paired-end	151	SolRAD1_F2-087	9415628	1421759828
DRX241390	HiSeq 2500	Paired-end	151	SolRAD1_F2-088	8319552	1256252352
DRX241391	HiSeq 2500	Paired-end	151	SolRAD1_F2-089	9131896	1378916296
DRX241392	HiSeq 2500	Paired-end	151	SolRAD1_F2-090	8324248	1256961448
DRX241393	HiSeq 2500	Paired-end	151	SolRAD1_F2-091	6727030	1015781530
DRX241394	HiSeq 2500	Paired-end	151	SolRAD1_F2-092	8359410	1262270910
DRX241395	HiSeq 2500	Paired-end	151	SolRAD1_F2-093	9573548	1445605748
DRX241396	HiSeq 2500	Paired-end	151	SolRAD1_F2-094	5348920	807686920
DRX241397	HiSeq 2500	Paired-end	151	SolRAD1_F2-095	7984598	1205674298
DRX241398	HiSeq 2500	Paired-end	151	SolRAD1_F2-096	5631900	850416900
DRX241399	HiSeq 2500	Paired-end	151	SolRAD1_F2-097	9463896	1429048296
DRX241400	HiSeq 2500	Paired-end	151	SolRAD1_F2-099	7575672	1143926472
DRX241401	HiSeq 2500	Paired-end	151	SolRAD1_F2-100	9852980	1487799980
DRX241402	HiSeq 2500	Paired-end	151	SolRAD1_F2-101	8321024	1256474624
DRX241403	HiSeq 2500	Paired-end	151	SolRAD1_F2-102	5904248	891541448
DRX241404	HiSeq 2500	Paired-end	151	SolRAD1_F2-103	7566904	1142602504
DRX241405	HiSeq 2500	Paired-end	151	SolRAD1_F2-104	8795480	1328117480
DRX241406	HiSeq 2500	Paired-end	151	SolRAD1_F2-105	7136366	1077591266
DRX241407	HiSeq 2500	Paired-end	151	SolRAD1_F2-106	8707456	1314825856
DRX241408	HiSeq 2500	Paired-end	151	SolRAD1_F2-107	9719882	1467702182
DRX241409	HiSeq 2500	Paired-end	151	SolRAD1_F2-108	7525494	1136349594
DRX241410	HiSeq 2500	Paired-end	151	SolRAD1_F2-109	6964566	1051649466
DRX241411	HiSeq 2500	Paired-end	151	SolRAD1_F2-110	9373046	1415329946
DRX241412	HiSeq 2500	Paired-end	151	SolRAD1_F2-111	8244488	1244917688
DRX241413	HiSeq 2500	Paired-end	151	SolRAD1_F2-112	7767812	1172939612
DRX241414	HiSeq 2500	Paired-end	151	SolRAD1_F2-113	6574076	992685476
DRX241415	HiSeq 2500	Paired-end	151	SolRAD1_F2-115	8823064	1332282664
DRX241416	HiSeq 2500	Paired-end	151	SolRAD1_F2-116	8094508	1222270708
DRX241417	HiSeq 2500	Paired-end	151	SolRAD1_F2-117	8120846	1226247746
DRX241418	HiSeq 2500	Paired-end	151	SolRAD1_F2-118	7518234	1135253334
DRX241419	HiSeq 2500	Paired-end	151	SolRAD1_P1	30536014	4610938114
DRX241420	HiSeq 2500	Paired-end	151	SolRAD1_P2	26384956	3984128356
All data is available under DRA010962 (BioProject: PRJDB10697).

## Sheet: Table S4
Supplementary Table S4. RNA-Seq data used for gene prediction
Bioproject	Submission ID	Accession number	Platform	Library	Read length (bp)	Sample	Total number of reads	Total bases (Mb)
PRJDB3392	DRA002974	DRX026477	Hiseq2500	Paired-end	101	03-009 Female1	48451212	4761
PRJDB3392	DRA002975	DRX026478	Hiseq2500	Paired-end	101	03-009 Female2	35476630	3485
PRJDB3392	DRA002976	DRX026479	Hiseq2500	Paired-end	101	03-009 Female3	22857664	2246
PRJDB3392	DRA002976	DRX026480	Hiseq2500	Paired-end	101	03-009 Female3	36177742	3531
PRJDB3392	DRA002977	DRX026481	Hiseq2500	Paired-end	101	03-009 Female5	20506426	2015
PRJDB3392	DRA002977	DRX026482	Hiseq2500	Paired-end	101	03-009 Female5	29690212	2904
PRJDB3392	DRA002978	DRX026483	Hiseq2500	Paired-end	101	03-009 Male1	28732656	2817
PRJDB3392	DRA002979	DRX026484	Hiseq2500	Paired-end	101	03-009 Male2	23109144	2269
PRJDB3392	DRA002979	DRX026485	Hiseq2500	Paired-end	101	03-009 Male2	31825772	3109
PRJDB3392	DRA002980	DRX026486	Hiseq2500	Paired-end	101	03-009 Male3	31483810	3100
PRJDB3392	DRA002981	DRX026487	Hiseq2500	Paired-end	101	03-009 Male5	12739788	1254
PRJDB3392	DRA002981	DRX026488	Hiseq2500	Paired-end	101	03-009 Male5	18939480	1851
PRJDB4692	DRA004582	DRX052505	Hiseq2500	Paired-end	101	03-336	51319524	5183
PRJDB6306	DRA006107	DRX094100	Hiseq2500	Paired-end	100	03-009 Male inflorescence	85455984	8546

## Sheet: Table_S5
Supplementary Table S5. Status of genome assemblies for spinach line 03-009 in the eight assembling steps
		03-009											Sp75 †	Viroflay †
		a) FALCON		b) FALCON_Unzip		c) Arrow		d) Opera-LG (MP)	e) Tigmint	f) ARKS	g) Opera-LG (Nanopore) (SOL_r1.0)	h) SOL_r1.1	v1.0	v1.0.1
		primary contigs	associate contigs	primary contigs	haplotigs	primary contigs	haplotigs	primary contigs	primary contigs	primary contigs	primary contigs	primary contigs	chromosomes + scaffolds	Scaffolds
Total	Number of sequences	1015	1201	559	6750	508	5861	446	587	573	302	287	77269	103606
	Total length (bases)	946283989	144905227	933151152	600619406	934335220	572339514	934444431	934444421	934445821	937518160	935652614	996468803	497839412
	Average length (bases)	932299	120654	1.66932e+06	88980.7	1.83924e+06	97652.2	2.09517e+06	1.5919e+06	1.6308e+06	3.10436e+06	3.26011e+06	12896.1	4805.12
	Max length (bases)	26114230	651183	25672949	1934610	25783435	1944862	25783435	25783435	25866386	26741258	26890594	122945393	673253
	Min length (bases)	135	908	0	915	20316	915	20316	38	38	38	38	500	500
	N50 length (bases)	6412350	156721	6713923	114732	6737553	123277	8814466	8136114	8527625	11168964	11296190	2243850	19201
	A	293864098	45330918	289853669	186773514	290447427	178081645	290404337	290404337	290410693	290462483	289968443	258380314	144419956
	T	293801373	45259069	289756143	186815115	290412320	178117028	290455410	290455410	290449054	290397264	289922426	258244966	144416562
	G	179363229	27169946	176797374	113584472	176743545	108117828	176832382	176832382	176841944	176785271	176351312	157077050	86596004
	C	179255289	27145294	176743966	113446305	176731928	108023013	176643091	176643091	176633529	176690202	176265475	157154581	86710737
	n	0	0	0	0	0	0	0	0	0	0	0	126672535	0
	N	0	0	0	0	0	0	109211	109201	110601	3182940	3144958	38939357	35696153
	others	0	0	0	0	0	0	0	0	0	0	0	0	0
	Total	946283989	144905227	933151152	600619406	934335220	572339514	934444431	934444421	934445821	937518160	935652614	996468803	497839412
	GC%	37.8976	37.4833	37.8868	37.7994	37.8318	37.7644	37.8273	37.8273	37.8273	37.7033	37.6867	31.5345	34.8118
	Total (ATGC)	946283989	144905227	933151152	600619406	934335220	572339514	934335220	934335220	934335220	934335220	932507656	830856911	462143259
	GC% (ATGC)	37.8976	37.4833	37.8868	37.7994	37.8318	37.7644	37.8318	37.8318	37.8318	37.8318	37.8138	37.8202	37.5007
≥100 kb	Number of sequences	357	527	353	1410	351	1411	304	322	311	146	134	1094	239
	Total length (bases)	929660464	102758973	922742527	329985854	925797883	331125202	926789821	925741746	925962464	933672599	931948566	804354838	40687191
	Average length (bases)	2.60409e+06	194989	2.614e+06	234033	2.6376e+06	234674	3.04865e+06	2.87497e+06	2.97737e+06	6.39502e+06	6.95484e+06	735242	170239
≥500 kb	Number of sequences	213	12	214	124	215	124	186	192	186	128	122	130	5
	Total length (bases)	897615253	6587150	891845855	95758301	895499978	96168565	899899170	896226156	898297130	930212344	929697040	615250094	3049722
	Average length (bases)	4.21416e+06	548929	4.1675e+06	772244	4.16512e+06	775553	4.83817e+06	4.66784e+06	4.82955e+06	7.26728e+06	7.62047e+06	4.73269e+06	609944
≥1 Mb	Number of sequences	176	0	176	19	176	19	159	162	157	124	120	65	0
	Total length (bases)	870533446	0	864397001	25344905	867424952	25461960	880565126	874559646	877551530	926888914	928218993	569137585	0
	Average length (bases)	4.94621e+06	0	4.91135e+06	1.33394e+06	4.92855e+06	1.3401e+06	5.53815e+06	5.39852e+06	5.5895e+06	7.47491e+06	7.73516e+06	8.75596e+06	0
≥2 Mb	Number of sequences	127	0	125	0	127	0	119	119	116	109	108	20	0
	Total length (bases)	795924214	0	786386173	0	793092607	0	820458108	809560378	815516202	906456075	911278444	503877460	0
	Average length (bases)	6.26712e+06	0	6.29109e+06	0	6.24482e+06	0	6.89461e+06	6.80303e+06	7.03031e+06	8.31611e+06	8.43776e+06	25193873	0
≥3 Mb	Number of sequences	94	0	94	0	94	0	89	88	87	87	87	11	0
	Total length (bases)	717534875	0	712709360	0	715136591	0	749153320	735237525	745309045	850694527	857610364	481451213	0
	Average length (bases)	7.63335e+06	0	7.58201e+06	0	7.60784e+06	0	8.41745e+06	8.35497e+06	8.56677e+06	9.7781e+06	9.85759e+06	4.37683e+07	0
≥4 Mb	Number of sequences	73	0	73	0	73	0	68	66	65	74	74	7	0
	Total length (bases)	647095442	0	642579543	0	644738333	0	678053126	660237768	669992735	806227048	812836532	467569958	0
	Average length (bases)	8.86432e+06	0	8.80246e+06	0	8.83203e+06	0	9.97137e+06	1.00036e+07	1.03076e+07	1.0895e+07	1.09843e+07	6.67957e+07	0
≥5 Mb	Number of sequences	61	0	60	0	61	0	59	57	56	65	65	6	0
	Total length (bases)	593293915	0	584391689	0	591348863	0	638099071	620298041	630053008	765987495	772426229	463559193	0
	Average length (bases)	9.72613e+06	0	9.73986e+06	0	9.69424e+06	0	1.08152e+07	1.08824e+07	1.12509e+07	11784423	1.18835e+07	7.72599e+07	0
≥10 Mb	Number of sequences	22	0	22	0	22	0	25	25	25	29	30	6	0
	Total length (bases)	331554330	0	329810995	0	330902046	0	394303049	393293228	410160493	506072881	520745571	463559193	0
	Average length (bases)	1.50707e+07	0	1.49914e+07	0	1.5041e+07	0	1.57721e+07	1.57317e+07	1.64064e+07	17450789	1.73582e+07	7.72599e+07	0
≥50 Mb	Number of sequences	0	0	0	0	0	0	0	0	0	0	0	5	0
	Total length (bases)	0	0	0	0	0	0	0	0	0	0	0	417151703	0
	Average length (bases)	0	0	0	0	0	0	0	0	0	0	0	8.34303e+07	0
≥100 Mb	Number of sequences	0	0	0	0	0	0	0	0	0	0	0	2	0
	Total length (bases)	0	0	0	0	0	0	0	0	0	0	0	236406681	0
	Average length (bases)	0	0	0	0	0	0	0	0	0	0	0	1.18203e+08	0
BUSCO v3 (odb10; 1375)	Complete%	92.1	19.5	92.7	50.7	95.1	51.8	91.2	95	95	90.8	96.9	96.7	91.5
	Complete and single-copy%	88.9	19.3	89.5	44.7	91.9	46.2	88.2	92	92	87.8	93.6	94.2	87.9
	Complete and duplicated%	3.2	0.2	3.2	6	3.2	5.6	3	3	3	3	3.3	2.5	3.6
	Fragmented%	3.4	2.3	3	7.1	1.8	5	3.1	2	2	3.1	0.9	1.2	2.1
	Missing%	4.5	78.2	4.3	42.2	3.1	43.2	5.7	3	3	6.1	2.2	2.1	6.4
LAI (LTR Assembly Index)		n.a.	n.a.	n.a.	n.a.	n.a.	n.a.	n.a.	n.a.	n.a.	n.a.	15.91	1.13	1.47
† For comparison, status of genome assemblies for spinach lines Sp75 and Viroflay are shown.

## Sheet: Table_S6
Supplementary Table S6. Summary of repetitive sequences in the three spinaches
					03-009				Sp75				Viroflay
					SOL_r1.1		SOL_r1.0_pseudomolecule		pseudomolecule + scaffolds		pseudomolecule		Scaffolds
					Length occupied (bp)	% of whole genome	Length occupied (bp)	% of whole genome	Length occupied (bp)	% of whole genome	Length occupied (bp)	% of whole genome	Length occupied (bp)	% of whole genome
Known repeats	Interspersed repeats	Class I	SINEs	Total	590986	0.0625627	914847	0.132974	832324	0.0835274	474195	0.102294	919585	0.184715
			LINEs	Total	16832297	1.78189	12376664	1.79896	15161029	1.52148	6576347	1.41866	13425519	2.69676
			LTR elements	Copia 1)	243462685	25.7733	150485924	21.8733	128872268	12.9329	42441459	9.15556	24647390	4.95087
				Gypsy	179754668	19.0291	125057678	18.1773	146516297	14.7036	52482115	11.3216	33961059	6.82169
				Other	4571419	0.483937	378084	0.0549549	4837491	0.485463	1931333	0.416631	437390	0.0878576
		Class II	DNA elements		69079463	7.31286	73041236	10.6166	52549212	5.27354	20685053	4.46222	25302235	5.08241
		Others			570	6.03411e-05	83	1.20641e-05	530	5.31878e-05	267	5.75978e-05	1044	0.000209706
	Helitrons				3297363	0.349064	4014413	0.583499	4123042	0.413765	1641609	0.354131	3494960	0.702026
	Low complexity				1373979	0.145451	1031330	0.149905	1338965	0.134371	691989	0.149277	850647	0.170868
	Simple repeat				8322408	0.881023	6046883	0.878921	7618723	0.764572	3869607	0.83476	4018366	0.807161
	Satellite				818519	0.0866497	704823	0.102447	158619	0.0159181	51123	0.0110284	84167	0.0169065
	Unknown				24011	0.00254184	13453	0.00195541	21725	0.0021802	11525	0.0024862	27213	0.00546622
	Subtotal				528128368	56.4449	374065418	54.3581	362030225	36.3313	130856622	28.2287	107169575	21.5269
Unique repeats	Simple repeat				4177303	0.442216	4219692	0.613337	6937576	0.696216	3210453	0.692566	3160838	0.634911
	Unknown				134004988	14.186	116970390	17.0018	215813278	21.6578	85670044	18.4809	135755917	27.269
	Subtotal				138182291	14.7685	121190082	17.611	222750854	22.354	88880497	19.1735	138916755	27.9039
Total					666310659	71.2135	495255500	71.9691	584781079	58.6853	219737119	47.4022	246086330	49.4309
1) SpRE1 and SpRE2 are classified into Copia LTR retroelements.

## Sheet: Table_S7
Supplementary Table S7. Summary of gene prediction
		BRAKER2		SOL_r1.1a
		all	best	best (HC)	best (LC)	best (TE)
Total	Number of sequences	130129	53035	29276	20645	2754
	Total length (bases)	158678997	48592343	32867834	12570643	2909948
	Average length (bases)	1219.4	916.232	1122.69	608.895	1056.63
	Max length (bases)	16230	16230	16230	8673	6267
	Min length (bases)	75	75	135	75	197
	N50 length (bases)	1734	1302	1509	729	1419
	A	46340103	14046310	9494034	3591438	890269
	T	43453037	13223127	9094706	3290550	773292
	G	38191065	11693982	7808172	3137354	688859
	C	30685532	9626404	6469532	2550361	557378
	n	9260	2520	1390	940	150
	N	0	0	0	0	0
	others	0	0	0	0	0
	Total	158678997	48592343	32867834	12570643	2909948
	GC%	43.4	43.9	43.4397	45.246	42.8268
	Total (ATGC)	158669737	48589823	32866444	12569703	2909798
	GC% (ATGC)	43.4	43.9	43.4416	45.2494	42.829
≥100 b	Number of sequences	130125	53031	29276	20641	2754
	Total length (bases)	158678657	48592003	32867834	12570303	2909948
	Average length (bases)	1219.43	916.294	1122.69	608.997	1056.63
≥500 b	Number of sequences	97235	32512	21559	8758	2021
	Total length (bases)	147165972	41583762	30190056	8581340	2631579
	Average length (bases)	1513.51	1279.03	1400.35	979.829	1302.12
≥1 kb	Number of sequences	59548	16793	12920	2793	1013
	Total length (bases)	119832154	30400888	23888926	4481477	1924089
	Average length (bases)	2012.36	1810.33	1848.99	1604.54	1899.4
≥2 kb	Number of sequences	22032	4627	3729	564	320
	Total length (bases)	66199532	13431499	10958378	1488281	950064
	Average length (bases)	3004.7	2902.85	2938.69	2638.8	2968.95
≥3 kb	Number of sequences	7850	1454	1204	107	140
	Total length (bases)	31698115	5813488	4894503	389632	518769
	Average length (bases)	4037.98	3998.27	4065.2	3641.42	3705.49
≥4 kb	Number of sequences	2732	441	410	20	11
	Total length (bases)	14331838	2353222	2197028	102500	53694
	Average length (bases)	5245.91	5336.1	5358.6	5125	4881.27
≥5 kb	Number of sequences	1118	192	182	7	3
	Total length (bases)	7128262	1254292	1191130	45459	17703
	Average length (bases)	6375.91	6532.77	6544.67	6494.14	5901
BUSCO v3 (odb10; 1375)	Complete%	96.6	94.8	94.7	0.4	0.1
	Complete and single-copy%	50.5	91.6	91.6	0.3	0.1
	Complete and duplicated%	46.1	3.2	3.1	0.1	0
	Fragmented%	2	2.6	2.7	2.3	0
	Missing%	1.4	2.6	2.6	97.3	99.9

## Sheet: Table_S8
Supplementary Table S8. Status of genes applied to the comparative analysis
		Spinacia oleracea					Chenopodium quinoa	Beta vulgaris
		03-009 (SOL_r1.1a)			Sp75 (v1)	Viroflay (SpiSet-1)	v1.0	BeetSet-2
		HC	LC	TE	cds	cds	cds	cds
Total	Number of sequences	29276	20645	2754	25495	23689	44776	29088
	Total length (bases)	32867834	12570643	2909948	29485515	28046429	57064314	31312588
	Average length (bases)	1122.69	608.895	1056.63	1156.52	1183.94	1274.44	1076.48
	Max length (bases)	16230	8673	6267	16230	16230	15933	16314
	Min length (bases)	135	75	197	96	3	36	3
	N50 length (bases)	1509	729	1419	1569	1599	1587	1551
	A	9494034	3591438	890269	8500578	8062232	16566234	9037523
	T	9094706	3290550	773292	8220508	7791985	16166088	8773628
	G	7808172	3137354	688859	6937976	6670426	13501408	7353472
	C	6469532	2550361	557378	5825936	5521197	10830584	6147935
	n	1390	940	150	0	589	0	30
	N	0	0	0	517	0	0	0
	others	0	0	0	0	0	0	0
	Total	32867834	12570643	2909948	29485515	28046429	57064314	31312588
	GC%	43.4397	45.246	42.8268	43.2888	43.4694	42.6396	43.1181
	Total (ATGC)	32866444	12569703	2909798	29484998	28045840	57064314	31312558
	GC% (ATGC)	43.4416	45.2494	42.829	43.2895	43.4703	42.6396	43.1182
≥100 b	Number of sequences	29276	20641	2754	25488	23481	44769	28996
	Total length (bases)	32867834	12570303	2909948	29484834	28034921	57063858	31307529
	Average length (bases)	1122.69	608.997	1056.63	1156.81	1193.94	1274.63	1079.72
≥500 b	Number of sequences	21559	8758	2021	18812	17930	37821	20061
	Total length (bases)	30190056	8581340	2631579	27296910	26410120	54526074	28829091
	Average length (bases)	1400.35	979.829	1302.12	1451.04	1472.96	1441.69	1437.07
≥1 kb	Number of sequences	12920	2793	1013	11818	11557	23990	12467
	Total length (bases)	23888926	4481477	1924089	22134783	21663004	44192421	23263046
	Average length (bases)	1848.99	1604.54	1899.4	1872.97	1874.45	1842.12	1865.97
≥2 kb	Number of sequences	3729	564	320	3493	3453	6967	3679
	Total length (bases)	10958378	1488281	950064	10375314	10237375	20283528	10912475
	Average length (bases)	2938.69	2638.8	2968.95	2970.32	2964.78	2911.37	2966.15
≥3 kb	Number of sequences	1204	107	140	1163	1129	2144	1211
	Total length (bases)	4894503	389632	518769	4782108	4663735	8752011	4984961
	Average length (bases)	4065.2	3641.42	3705.49	4111.87	4130.85	4082.09	4116.4
≥4 kb	Number of sequences	410	20	11	415	405	734	426
	Total length (bases)	2197028	102500	53694	2244480	2210316	3977154	2334552
	Average length (bases)	5358.6	5125	4881.27	5408.39	5457.57	5418.47	5480.17
≥5 kb	Number of sequences	182	7	3	194	190	342	205
	Total length (bases)	1191130	45459	17703	1267524	1259800	2240373	1359192
	Average length (bases)	6544.67	6494.14	5901	6533.63	6630.53	6550.8	6630.2
BUSCO v3 (odb10; 1375)	Complete%	94.7	0.4	0.1	94.5	95.5	95.4	98.2
	Complete and single-copy%	91.6	0.3	0.1	92.2	84.4	26.4	88.2
	Complete and duplicated%	3.1	0.1	0	2.3	11.1	69	10
	Fragmented%	2.7	2.3	0	2.5	2.9	2.6	1.1
	Missing%	2.6	97.3	99.9	3	1.6	2	0.7
CDS sequences of Sp75 and Viroflay was obtained from SpinachBase (http://spinachbase.org) and Beta vulgaris resource (https://bvseq.boku.ac.at).
CDS sequences of C. quinoa and B. vulgaris were obtained from Phytozome 12 (https://phytozome.jgi.doe.gov/pz/portal.html) and Beta vulgaris resource.

## Sheet: Table_S9
Supplementary Table S9. Candidates of resistance genes
RGA genes located in the 3 Mb region surrounding the potential RPF1 locus on SOL_r1.0_chr01 (143–146 Mb) are highlighted in yellow.
S. oleracea								C. quinoa		B. vulgaris			Domains	S. oleracea				C. quinoa	B. vulgaris
HC genes of SOL_r1.1a		SOL_r1.0_pseudomolecule		Sp75 (v1.0)		Viroflay (SpiSet-1)		PI 614886 (v1)		KWS2320 (BeetSet-2)				HC genes of SOL_r1.1a	SOL_r1.0_pseudomolecule	Sp75 (v1.0)	Viroflay (SpiSet-1)	PI 614886 (v1)	KWS2320 (BeetSet-2)
Genes	Domains	Genes	Domains	Genes	Domains	Genes	Domains	Genes	Domains	Genes	Domains		NBS>NBS	18	6	18	5	46	23
Sol_r1.0_p001.1.g21634.t1	RLK	Sol_r1.0_p001.1.g21746.t3	RLK	Spo00029	RLK	Sp_000240_schn.t1	TM-CC	AUR62000007-RA	RLK	Bv_000490_zycn.t1	RLK		NBS>CNL	42	24	55	26	120	52
Sol_r1.0_p001.1.g21635.t1	RLK	Sol_r1.0_p001.1.g22148.t2	RLK	Spo00092	RLK	Sp_000660_utjf.t1	RLK	AUR62000055-RA	RLK	Bv_000730_iyjw.t1	RLK		NBS>TNL	1	1	1	1	1	2
Sol_r1.0_p001.1.g21636.t1	RLK	Sol_r1.0_p001.1.g22175.t4	RLK	Spo00117	RLK	Sp_000890_fppr.t1	RLK	AUR62000059-RA	RLK	Bv_002380_uwse.t1	RLK		NBS>CN	10	7	9	7	33	13
Sol_r1.0_p001.1.g21637.t1	RLK	Sol_r1.0_p001.1.g22399.t1	RLK	Spo00141	RLK	Sp_001440_tprt.t1	RLK	AUR62000060-RA	RLK	Bv_002600_mhch.t1	RLK		NBS>TN	0	0	0	0	0	1
Sol_r1.0_p001.1.g21639.t1	RLK	Sol_r1.0_p001.1.g22741.t1	RLK	Spo00149	TM-CC	Sp_001450_fryi.t1	RLK	AUR62000061-RA	RLK	Bv_003010_twck.t1	TM-CC		NBS>NL	38	19	40	27	109	48
Sol_r1.0_p001.1.g21746.t3	RLK	Sol_r1.0_p001.1.g22807.t2	TM-CC	Spo00186	RLK	Sp_001480_orut.t1	RLK	AUR62000062-RA	RLK	Bv_003070_zitj.t1	TM-CC		NBS>TX	4	2	4	3	8	4
Sol_r1.0_p001.1.g22103.t4	RLK	Sol_r1.0_p002.1.g16717.t1	TM-CC	Spo00187	RLK	Sp_001490_agrh.t1	RLK	AUR62000064-RA	RLK	Bv_004240_dhcc.t1	RLK		NBS>Others	1	1	1	0	0	0
Sol_r1.0_p001.1.g22148.t2	RLK	Sol_r1.0_p002.1.g16901.t1	RLK	Spo00207	RLK	Sp_002930_cfau.t1	TM-CC	AUR62000066-RA	RLK	Bv_004260_grqa.t1	TM-CC		RLP	70	31	60	43	119	63
Sol_r1.0_p001.1.g22175.t4	RLK	Sol_r1.0_p002.1.g17025.t1	RLK	Spo00210	RLK	Sp_003450_fnko.t1	RLK	AUR62000216-RA	RLK	Bv_004610_qcaz.t1	NL		RLK	416	244	458	363	842	418
Sol_r1.0_p001.1.g22255.t1	RLK	Sol_r1.0_p002.1.g17683.t1	TM-CC	Spo00212	RLK	Sp_003890_eyta.t1	RLK	AUR62000235-RA	RLK	Bv_005640_nwyj.t1	TM-CC		TM-CC	95	61	105	82	226	108
Sol_r1.0_p001.1.g22347.t2	TM-CC	Sol_r1.0_p003.1.g4918.t2	RLK	Spo00249	RLK	Sp_003890_eyta.t2	RLK	AUR62000238-RA	RLK	Bv_007120_ikyk.t1	RLK		Total	695	396	751	557	1504	732
Sol_r1.0_p001.1.g22348.t2	RLK	Sol_r1.0_p003.1.g5556.t2	RLK	Spo00379	RLK	Sp_004450_sycq.t1	RLK	AUR62000259-RA	RLK	Bv_007120_ikyk.t2	RLK
Sol_r1.0_p001.1.g22399.t1	RLK	Sol_r1.0_p003.1.g5557.t1	RLK	Spo00429	RLK	Sp_005270_myjs.t1	NL	AUR62000262-RA	TM-CC	Bv_007230_regk.t1	NBS		NBS, nucleotide binding sites
Sol_r1.0_p001.1.g22741.t1	RLK	Sol_r1.0_p003.1.g5558.t2	RLK	Spo00430	TM-CC	Sp_006110_ymje.t1	TM-CC	AUR62000279-RA	RLK	Bv_008580_suqq.t1	RLK		LRR, leucine rich repeat
Sol_r1.0_p001.1.g22807.t2	TM-CC	Sol_r1.0_p003.1.g5559.t2	RLK	Spo00468	RLK	Sp_006560_wmqp.t1	RLK	AUR62000330-RA	RLP	Bv_008820_dqoh.t1	TM-CC		CC, coiled-coil
Sol_r1.0_p001.1.g23025.t1	RLK	Sol_r1.0_p003.1.g5560.t1	RLK	Spo00486	RLK	Sp_007290_psnh.t1	RLP	AUR62000334-RA	RLK	Bv_010520_hgdg.t1	RLK		TIR, Toll/ Interleukin-1 receptor
Sol_r1.0_p002.1.g16717.t1	TM-CC	Sol_r1.0_p003.1.g5774.t1	TM-CC	Spo00559	RLK	Sp_007300_mywy.t1	RLP	AUR62000335-RA	RLK	Bv_010740_jney.t1	RLK		CNL, CC-NBS-LRR
Sol_r1.0_p002.1.g16901.t1	RLK	Sol_r1.0_p003.1.g5801.t2	NBS>CNL	Spo00619	TM-CC	Sp_007890_qxfh.t1	RLK	AUR62000336-RA	RLK	Bv_011450_unyu.t1	RLK		TNL, TIR-NBS-LRR
Sol_r1.0_p002.1.g17025.t1	RLK	Sol_r1.0_p003.1.g5835.t1	RLK	Spo00657	RLK	Sp_008410_nacj.t1	NBS	AUR62000338-RA	RLK	Bv_011700_hzec.t1	RLK		CN, CC-NBS
Sol_r1.0_p002.1.g17683.t1	TM-CC	Sol_r1.0_p003.1.g5903.t1	TM-CC	Spo00688	RLK	Sp_008420_rskt.t1	CN	AUR62000339-RA	RLK	Bv_011780_eues.t1	RLK		TN, TIR-NBS
Sol_r1.0_p003.1.g4826.t3	RLK	Sol_r1.0_p003.1.g5977.t1	RLK	Spo00760	RLK	Sp_008450_hemf.t1	RLP	AUR62000340-RA	RLK	Bv_012060_ktjx.t1	NL		NL, NBS-LRR
Sol_r1.0_p003.1.g4839.t2	RLK	Sol_r1.0_p003.1.g6027.t2	TM-CC	Spo00775	RLK	Sp_008820_ozdi.t1	RLK	AUR62000341-RA	RLK	Bv_012120_jtqr.t1	RLP		TX, TIR-unknown domain
Sol_r1.0_p003.1.g4850.t1	RLK	Sol_r1.0_p003.1.g6053.t1	RLK	Spo00833	RLP	Sp_008830_hduh.t1	RLK	AUR62000343-RA	RLK	Bv_012160_sjdc.t1	RLK		Other, CC-TIR
Sol_r1.0_p003.1.g4918.t2	RLK	Sol_r1.0_p003.1.g6169.t1	NBS>CNL	Spo00870	RLK	Sp_008960_semr.t1	RLK	AUR62000345-RA	RLK	Bv_012900_zhot.t1	RLK		RLP, receptor-like proteins
Sol_r1.0_p003.1.g5086.t1	NBS>NL	Sol_r1.0_p004.1.g33751.t1	RLK	Spo00911	RLK	Sp_008980_qjfr.t1	RLK	AUR62000353-RA	RLK	Bv_013360_irfm.t1	RLK		RLK, receptor-like protein kinases
Sol_r1.0_p003.1.g5475.t1	RLK	Sol_r1.0_p004.1.g33756.t5	NBS>CNL	Spo00952	RLK	Sp_010050_yanz.t1	RLK	AUR62000355-RA	RLK	Bv_013590_rzuf.t1	RLP		TM-CC, transmembrane-coiled-coil
Sol_r1.0_p003.1.g5556.t2	RLK	Sol_r1.0_p004.1.g34005.t1	RLK	Spo00953	RLK	Sp_011200_tqii.t1	RLK	AUR62000360-RA	RLK	Bv_013860_sach.t1	RLK
Sol_r1.0_p003.1.g5557.t1	RLK	Sol_r1.0_p004.1.g34337.t1	RLK	Spo00959	RLK	Sp_011390_nocj.t1	RLK	AUR62000363-RA	RLK	Bv_014320_zzuu.t1	TM-CC
Sol_r1.0_p003.1.g5558.t2	RLK	Sol_r1.0_p004.1.g34432.t1	TM-CC	Spo00979	RLK	Sp_011440_cuew.t1	RLP	AUR62000444-RA	RLP	Bv_014570_mwee.t1	RLP
Sol_r1.0_p003.1.g5559.t2	RLK	Sol_r1.0_p004.1.g34664.t1	RLK	Spo01069	RLK	Sp_011450_qrpi.t1	RLP	AUR62000464-RA	TM-CC	Bv_015540_azqj.t1	RLP
Sol_r1.0_p003.1.g5560.t1	RLK	Sol_r1.0_p004.1.g34725.t4	RLP	Spo01118	RLK	Sp_011580_zgon.t1	RLK	AUR62000465-RA	RLK	Bv_015990_wtat.t1	RLK
Sol_r1.0_p003.1.g5744.t1	RLP	Sol_r1.0_p004.1.g34801.t2	RLK	Spo01149	RLK	Sp_011910_fsht.t1	RLK	AUR62000496-RA	TM-CC	Bv_016010_iwzg.t1	TM-CC
Sol_r1.0_p003.1.g5774.t1	TM-CC	Sol_r1.0_p004.1.g34824.t1	RLK	Spo01174	NL	Sp_012130_jgid.t1	RLK	AUR62000503-RA	RLK	Bv_016250_xdmr.t1	CNL
Sol_r1.0_p003.1.g5783.t1	RLK	Sol_r1.0_p005.1.g39089.t2	RLK	Spo01177	RLK	Sp_012540_noti.t1	RLP	AUR62000526-RA	TM-CC	Bv_016570_otsr.t1	RLK
Sol_r1.0_p003.1.g5801.t2	NBS>CNL	Sol_r1.0_p005.1.g39160.t1	RLK	Spo01178	RLK	Sp_013930_qwaa.t2	TM-CC	AUR62000591-RA	RLK	Bv_018690_ayie.t1	CN
Sol_r1.0_p003.1.g5835.t1	RLK	Sol_r1.0_p005.1.g39362.t1	NBS>CNL	Spo01194	RLK	Sp_014470_heme.t1	CNL	AUR62000596-RA	RLK	Bv1_000170_efnn.t1	RLK
Sol_r1.0_p003.1.g5903.t1	TM-CC	Sol_r1.0_p006.1.g25708.t1	RLK	Spo01278	TM-CC	Sp_014470_heme.t2	CNL	AUR62000597-RA	RLK	Bv1_000640_czwr.t1	RLK
Sol_r1.0_p003.1.g5977.t1	RLK	Sol_r1.0_p006.1.g25710.t1	RLP	Spo01291	RLK	Sp_014520_omnk.t1	TM-CC	AUR62000598-RA	RLK	Bv1_000900_djas.t1	RLK
Sol_r1.0_p003.1.g6027.t2	TM-CC	Sol_r1.0_p006.1.g25724.t1	NBS>CNL	Spo01293	RLK	Sp_014770_ntdm.t1	RLK	AUR62000605-RA	TM-CC	Bv1_000910_moaq.t1	RLP
Sol_r1.0_p003.1.g6053.t1	RLK	Sol_r1.0_p006.1.g25727.t7	NBS>CNL	Spo01341	RLK	Sp_014880_hgac.t1	RLP	AUR62000630-RA	TM-CC	Bv1_001690_gsjt.t1	RLK
Sol_r1.0_p003.1.g6169.t1	NBS>CNL	Sol_r1.0_p006.1.g25792.t2	RLK	Spo01348	RLK	Sp_015620_qjha.t1	RLK	AUR62000631-RA	RLK	Bv1_001710_iqfr.t1	RLK
Sol_r1.0_p004.1.g33751.t1	RLK	Sol_r1.0_p006.1.g25820.t4	RLK	Spo01355	CNL	Sp_015640_tdax.t2	RLK	AUR62000643-RA	RLK	Bv1_003160_kchz.t1	RLK
Sol_r1.0_p004.1.g33756.t5	NBS>CNL	Sol_r1.0_p006.1.g25854.t6	RLK	Spo01363	RLK	Sp_016020_oxeg.t1	TM-CC	AUR62000714-RA	TM-CC	Bv1_004150_qicq.t1	RLK
Sol_r1.0_p004.1.g34005.t1	RLK	Sol_r1.0_p006.1.g25968.t7	RLP	Spo01399	RLK	Sp_016020_oxeg.t2	TM-CC	AUR62000776-RA	TM-CC	Bv1_004380_zyeh.t1	RLK
Sol_r1.0_p004.1.g34030.t1	RLK	Sol_r1.0_p006.1.g25984.t1	RLP	Spo01420	RLK	Sp_016130_tpsi.t1	CNL	AUR62000933-RA	TM-CC	Bv1_004910_onte.t1	RLP
Sol_r1.0_p004.1.g34136.t1	NBS>CNL	Sol_r1.0_p006.1.g26025.t3	NBS>NL	Spo01438	TM-CC	Sp_017020_ehzk.t1	RLP	AUR62000962-RA	RLK	Bv1_004920_expa.t1	RLK
Sol_r1.0_p004.1.g34337.t1	RLK	Sol_r1.0_p006.1.g26028.t6	NBS>CNL	Spo01520	RLK	Sp_017460_ropi.t1	RLK	AUR62001085-RA	RLK	Bv1_004930_wapg.t1	RLK
Sol_r1.0_p004.1.g34432.t1	TM-CC	Sol_r1.0_p006.1.g26031.t2	NBS>NL	Spo01679	RLK	Sp_017930_kgsy.t1	RLK	AUR62001123-RA	TM-CC	Bv1_005410_ptis.t1	RLK
Sol_r1.0_p004.1.g34502.t1	TM-CC	Sol_r1.0_p006.1.g26073.t2	RLP	Spo01691	RLK	Sp_018560_fpxq.t1	RLK	AUR62001127-RA	TM-CC	Bv1_006210_cpwk.t1	RLP
Sol_r1.0_p004.1.g34664.t1	RLK	Sol_r1.0_p006.1.g26081.t2	RLP	Spo01731	TM-CC	Sp_018900_mutq.t1	RLK	AUR62001162-RA	RLK	Bv1_006460_ongy.t1	TM-CC
Sol_r1.0_p004.1.g34725.t4	RLP	Sol_r1.0_p006.1.g26091.t6	RLK	Spo01736	TM-CC	Sp_019340_pmed.t1	RLK	AUR62001194-RA	TM-CC	Bv1_006510_rrmw.t1	TM-CC
Sol_r1.0_p004.1.g34801.t2	RLK	Sol_r1.0_p006.1.g26092.t4	RLP	Spo01766	RLP	Sp_019380_owgm.t1	RLP	AUR62001218-RA	TM-CC	Bv1_006950_kwaq.t1	NL
Sol_r1.0_p004.1.g34824.t1	RLK	Sol_r1.0_p006.1.g26117.t2	RLK	Spo01800	TM-CC	Sp_020330_rgxq.t1	RLK	AUR62001219-RA	TM-CC	Bv1_006970_pjms.t1	NL
Sol_r1.0_p004.1.g35000.t5	RLK	Sol_r1.0_p006.1.g26127.t1	RLK	Spo01824	RLK	Sp_020500_dgwa.t1	RLK	AUR62001224-RA	TM-CC	Bv1_007630_jjmw.t1	RLP
Sol_r1.0_p004.1.g35012.t1	RLK	Sol_r1.0_p006.1.g26158.t2	TM-CC	Spo01881	RLP	Sp_020640_yect.t1	RLK	AUR62001233-RA	RLK	Bv1_008200_sgzq.t1	RLK
Sol_r1.0_p004.1.g35103.t1	RLK	Sol_r1.0_p006.1.g26181.t1	RLK	Spo02018	RLK	Sp_021220_oais.t1	RLK	AUR62001289-RA	TM-CC	Bv1_009250_xmsm.t1	TM-CC
Sol_r1.0_p005.1.g39089.t2	RLK	Sol_r1.0_p006.1.g26182.t1	RLK	Spo02035	RLK	Sp_021330_smui.t1	RLK	AUR62001290-RA	TM-CC	Bv1_010320_xwgp.t1	TM-CC
Sol_r1.0_p005.1.g39160.t1	RLK	Sol_r1.0_p006.1.g26188.t1	RLK	Spo02036	RLK	Sp_021410_chfo.t1	RLK	AUR62001306-RA	TM-CC	Bv1_010520_zzpc.t1	TM-CC
Sol_r1.0_p005.1.g39362.t1	NBS>CNL	Sol_r1.0_p006.1.g26192.t2	RLK	Spo02053	RLK	Sp_021630_ohrk.t1	RLK	AUR62001310-RA	RLK	Bv1_011030_pzmq.t1	RLK
Sol_r1.0_p005.1.g39416.t1	RLK	Sol_r1.0_p006.1.g26194.t1	RLK	Spo02054	RLK	Sp_021640_qzxi.t1	RLK	AUR62001318-RA	RLK	Bv1_011150_mcco.t1	RLK
Sol_r1.0_p006.1.g25681.t1	RLK	Sol_r1.0_p006.1.g26398.t2	NBS>NL	Spo02067	RLK	Sp_021970_onws.t1	RLK	AUR62001376-RA	RLK	Bv1_011870_rmyf.t1	TM-CC
Sol_r1.0_p006.1.g25693.t1	TM-CC	Sol_r1.0_p006.1.g26402.t1	NBS>NBS	Spo02091	RLK	Sp_022460_hwgn.t1	RLK	AUR62001386-RA	RLK	Bv1_012310_qonh.t1	RLK
Sol_r1.0_p006.1.g25708.t1	RLK	Sol_r1.0_p006.1.g26523.t1	NBS>NL	Spo02144	RLP	Sp_022600_xpwu.t1	RLK	AUR62001390-RA	RLP	Bv1_012420_dchi.t1	RLK
Sol_r1.0_p006.1.g25710.t1	RLP	Sol_r1.0_p006.1.g26524.t5	RLP	Spo02175	RLK	Sp_022600_xpwu.t2	RLK	AUR62001447-RA	RLK	Bv1_013490_pfgp.t1	NL
Sol_r1.0_p006.1.g25724.t1	NBS>CNL	Sol_r1.0_p006.1.g26539.t14	NBS>CNL	Spo02256	RLP	Sp_022630_dwgg.t1	RLK	AUR62001488-RA	TM-CC	Bv1_014100_fckd.t1	RLK
Sol_r1.0_p006.1.g25727.t7	NBS>CNL	Sol_r1.0_p006.1.g26542.t1	NBS>CNL	Spo02349	RLP	Sp_022720_jixd.t1	NL	AUR62001544-RA	RLK	Bv1_014280_dpau.t1	RLK
Sol_r1.0_p006.1.g25773.t1	NBS>CNL	Sol_r1.0_p006.1.g26544.t1	NBS>NL	Spo02351	RLP	Sp_022800_smjm.t1	RLK	AUR62001547-RA	RLK	Bv1_015390_yyjm.t1	RLK
Sol_r1.0_p006.1.g25792.t2	RLK	Sol_r1.0_p006.1.g26671.t1	NBS>CNL	Spo02367	RLP	Sp_022910_rmaz.t1	TM-CC	AUR62001637-RA	RLK	Bv1_015680_rugm.t1	RLP
Sol_r1.0_p006.1.g25820.t4	RLK	Sol_r1.0_p006.1.g27161.t1	RLK	Spo02402	NL	Sp_023910_rtzd.t1	RLK	AUR62001698-RA	RLK	Bv1_015710_pnwg.t1	RLK
Sol_r1.0_p006.1.g25854.t6	RLK	Sol_r1.0_p006.1.g27163.t1	RLK	Spo02456	TM-CC	Sp_023920_ennd.t1	RLK	AUR62001741-RA	RLK	Bv1_015860_hynr.t1	RLK
Sol_r1.0_p006.1.g25968.t7	RLP	Sol_r1.0_p006.1.g27167.t1	RLK	Spo02522	NBS	Sp_024250_undf.t1	RLK	AUR62001742-RA	RLK	Bv1_016830_tywa.t1	TM-CC
Sol_r1.0_p006.1.g25984.t1	RLP	Sol_r1.0_p006.1.g27182.t2	TM-CC	Spo02547	RLK	Sp_024480_ouwp.t1	RLK	AUR62001743-RA	RLK	Bv1_018610_opya.t1	TM-CC
Sol_r1.0_p006.1.g26025.t3	NBS>NL	Sol_r1.0_p006.1.g27254.t1	RLK	Spo02611	NL	Sp_024950_ekfk.t1	RLK	AUR62001744-RA	RLK	Bv1_018660_ttik.t1	TM-CC
Sol_r1.0_p006.1.g26028.t6	NBS>CNL	Sol_r1.0_p007.1.g35223.t1	TM-CC	Spo02612	CNL	Sp_025190_uoff.t1	RLK	AUR62001774-RA	TM-CC	Bv1_019090_rims.t1	RLK
Sol_r1.0_p006.1.g26031.t2	NBS>NL	Sol_r1.0_p007.1.g35394.t3	RLK	Spo02613	NL	Sp_026650_njzw.t1	RLK	AUR62001916-RA	RLK	Bv1_019540_deqm.t1	RLK
Sol_r1.0_p006.1.g26073.t2	RLP	Sol_r1.0_p007.1.g35762.t1	RLK	Spo02614	CNL	Sp_027020_mjsd.t1	RLK	AUR62002007-RA	TM-CC	Bv1_019550_aiqx.t1	TM-CC
Sol_r1.0_p006.1.g26081.t2	RLP	Sol_r1.0_p007.1.g35999.t1	RLK	Spo02929	TM-CC	Sp_027250_hrjs.t1	RLK	AUR62002132-RA	RLK	Bv1_020250_pmhw.t1	NL
Sol_r1.0_p006.1.g26082.t2	RLP	Sol_r1.0_p008.1.g19330.t2	RLK	Spo02947	RLK	Sp_027250_hrjs.t2	RLK	AUR62002157-RA	CN	Bv1_020260_umqg.t1	CNL
Sol_r1.0_p006.1.g26091.t6	RLK	Sol_r1.0_p008.1.g19638.t1	RLK	Spo03042	RLK	Sp_027390_qqes.t1	RLK	AUR62002198-RA	CN	Bv1_020450_gdnh.t1	NL
Sol_r1.0_p006.1.g26092.t4	RLP	Sol_r1.0_p008.1.g19649.t1	RLK	Spo03113	RLK	Sp_027720_ieyq.t1	RLK	AUR62002216-RA	RLP	Bv1_020460_cpdp.t1	NL
Sol_r1.0_p006.1.g26117.t2	RLK	Sol_r1.0_p008.1.g19650.t7	RLK	Spo03133	RLK	Sp_028080_hieu.t1	NL	AUR62002217-RA	RLP	Bv1_020680_ftta.t1	RLK
Sol_r1.0_p006.1.g26127.t1	RLK	Sol_r1.0_p008.1.g19682.t1	RLK	Spo03146	TM-CC	Sp_028320_hmpg.t1	NL	AUR62002221-RA	RLK	Bv1_021420_nhrm.t1	RLK
Sol_r1.0_p006.1.g26158.t2	TM-CC	Sol_r1.0_p008.1.g19879.t1	RLK	Spo03159	TM-CC	Sp_028330_ucxi.t1	RLK	AUR62002240-RA	RLK	Bv1_021560_cwto.t1	RLK
Sol_r1.0_p006.1.g26181.t1	RLK	Sol_r1.0_p008.1.g19973.t1	RLK	Spo03224	RLP	Sp_028330_ucxi.t2	RLK	AUR62002277-RA	TM-CC	Bv1_021950_mggg.t1	RLK
Sol_r1.0_p006.1.g26182.t1	RLK	Sol_r1.0_p008.1.g20101.t2	RLK	Spo03275	RLK	Sp_028860_rmpj.t1	TM-CC	AUR62002288-RA	NL	Bv1_021970_yuak.t1	RLK
Sol_r1.0_p006.1.g26188.t1	RLK	Sol_r1.0_p009.1.g36876.t2	RLP	Spo03338	RLK	Sp_030810_afsm.t1	RLP	AUR62002300-RA	RLP	Bv1_021990_sapz.t1	RLK
Sol_r1.0_p006.1.g26192.t2	RLK	Sol_r1.0_p009.1.g36902.t1	TM-CC	Spo03340	RLP	Sp_031210_gkze.t1	RLK	AUR62002301-RA	RLP	Bv1_023340_ckua.t1	CNL
Sol_r1.0_p006.1.g26194.t1	RLK	Sol_r1.0_p009.1.g36928.t2	RLK	Spo03341	RLK	Sp_031630_ytso.t1	TM-CC	AUR62002303-RA	RLP	Bv1_023350_jjtp.t1	NL
Sol_r1.0_p006.1.g26317.t1	NBS>NBS	Sol_r1.0_p009.1.g36931.t1	RLK	Spo03371	CNL	Sp_032080_oodw.t1	RLK	AUR62002308-RA	RLK	Bv2_023600_mcpp.t1	TM-CC
Sol_r1.0_p006.1.g26318.t1	RLP	Sol_r1.0_p009.1.g36932.t1	RLK	Spo03372	NL	Sp_032240_kwyi.t1	TM-CC	AUR62002318-RA	CNL	Bv2_023720_ezys.t1	RLK
Sol_r1.0_p006.1.g26329.t1	NBS>NL	Sol_r1.0_p010.1.g15940.t1	RLK	Spo03374	CN	Sp_032860_kpxc.t1	TM-CC	AUR62002330-RA	RLP	Bv2_024180_rznk.t1	RLK
Sol_r1.0_p006.1.g26330.t1	NBS>CNL	Sol_r1.0_p010.1.g16128.t2	RLK	Spo03376	NBS	Sp_033540_mdey.t1	CNL	AUR62002370-RA	RLK	Bv2_024380_cxzp.t1	RLK
Sol_r1.0_p006.1.g26362.t1	NBS>NL	Sol_r1.0_p010.1.g16250.t1	NBS>CNL	Spo03386	RLK	Sp_033540_mdey.t2	CNL	AUR62002385-RA	RLK	Bv2_024380_cxzp.t2	RLK
Sol_r1.0_p006.1.g26398.t2	NBS>NL	Sol_r1.0_p010.1.g16643.t1	TM-CC	Spo03387	RLK	Sp_033550_oqaz.t1	CNL	AUR62002386-RA	RLK	Bv2_024420_irxs.t1	RLK
Sol_r1.0_p006.1.g26402.t1	NBS>NBS	Sol_r1.0_p011.1.g43198.t2	RLK	Spo03439	TM-CC	Sp_033870_ruye.t1	RLK	AUR62002441-RA	TM-CC	Bv2_024420_irxs.t2	RLK
Sol_r1.0_p006.1.g26488.t1	NBS>NL	Sol_r1.0_p011.1.g43208.t1	RLK	Spo03505	RLK	Sp_034100_jnor.t1	RLK	AUR62002443-RA	CN	Bv2_025270_morf.t1	RLK
Sol_r1.0_p006.1.g26523.t1	NBS>NL	Sol_r1.0_p012.1.g2155.t8	RLK	Spo03639	TM-CC	Sp_034170_odym.t1	RLK	AUR62002490-RA	RLK	Bv2_025480_npea.t1	RLK
Sol_r1.0_p006.1.g26524.t5	RLP	Sol_r1.0_p012.1.g2168.t6	RLK	Spo03640	RLK	Sp_034510_xqcz.t1	NBS	AUR62002547-RA	RLK	Bv2_026240_atez.t1	RLK
Sol_r1.0_p006.1.g26539.t14	NBS>CNL	Sol_r1.0_p012.1.g2215.t1	RLK	Spo03699	NBS	Sp_034520_zssd.t1	CNL	AUR62002549-RA	CNL	Bv2_026340_szsq.t1	RLP
Sol_r1.0_p006.1.g26542.t1	NBS>CNL	Sol_r1.0_p012.1.g2235.t2	RLK	Spo03763	RLK	Sp_034540_cizf.t1	CN	AUR62002561-RA	RLK	Bv2_027100_wurp.t1	RLK
Sol_r1.0_p006.1.g26544.t1	NBS>NL	Sol_r1.0_p012.1.g2337.t1	RLK	Spo03770	RLK	Sp_034550_mcix.t1	NL	AUR62002574-RA	NL	Bv2_027140_oozk.t1	RLK
Sol_r1.0_p006.1.g26671.t1	NBS>CNL	Sol_r1.0_p012.1.g2392.t2	RLK	Spo03774	CNL	Sp_035130_jkad.t1	RLK	AUR62002583-RA	NBS	Bv2_027160_mdop.t1	RLK
Sol_r1.0_p006.1.g27161.t1	RLK	Sol_r1.0_p012.1.g2472.t1	NBS>CNL	Spo03850	RLK	Sp_035920_ydzz.t1	TM-CC	AUR62002585-RA	NBS	Bv2_027760_yeti.t1	CNL
Sol_r1.0_p006.1.g27163.t1	RLK	Sol_r1.0_p012.1.g2473.t1	NBS>CNL	Spo03885	NBS	Sp_036080_pzru.t1	RLK	AUR62002587-RA	CNL	Bv2_027900_dprt.t1	RLK
Sol_r1.0_p006.1.g27167.t1	RLK	Sol_r1.0_p012.1.g2770.t1	TM-CC	Spo03886	NBS	Sp_036290_szor.t1	RLK	AUR62002592-RA	CNL	Bv2_027930_thkq.t1	RLK
Sol_r1.0_p006.1.g27182.t2	TM-CC	Sol_r1.0_p012.1.g3070.t2	NBS>NL	Spo03887	CN	Sp_036340_ewfe.t1	TM-CC	AUR62002613-RA	NL	Bv2_027950_jjqx.t1	RLK
Sol_r1.0_p006.1.g27254.t1	RLK	Sol_r1.0_p012.1.g3221.t1	RLK	Spo03888	NBS	Sp_036340_ewfe.t2	TM-CC	AUR62002615-RA	RLK	Bv2_027970_zpyw.t1	RLK
Sol_r1.0_p007.1.g35195.t1	TM-CC	Sol_r1.0_p013.1.g50122.t1	RLK	Spo03889	NL	Sp_036340_ewfe.t3	TM-CC	AUR62002678-RA	CNL	Bv2_028280_dphw.t1	RLK
Sol_r1.0_p007.1.g35216.t1	RLK	Sol_r1.0_p013.1.g50157.t1	NBS>CNL	Spo03892	NBS	Sp_036640_uesj.t1	TM-CC	AUR62002685-RA	RLK	Bv2_028670_ypku.t1	RLP
Sol_r1.0_p007.1.g35223.t1	TM-CC	Sol_r1.0_p013.1.g50322.t1	RLP	Spo03894	NL	Sp_036800_jits.t1	RLP	AUR62002811-RA	RLK	Bv2_028730_zjcc.t1	NL
Sol_r1.0_p007.1.g35394.t3	RLK	Sol_r1.0_p013.1.g50709.t3	RLK	Spo03918	RLK	Sp_036910_ocnw.t1	CNL	AUR62002824-RA	RLK	Bv2_029050_nswe.t1	NBS
Sol_r1.0_p007.1.g35762.t1	RLK	Sol_r1.0_p013.1.g50732.t1	RLK	Spo03925	RLK	Sp_036960_dipm.t1	RLK	AUR62002830-RA	RLK	Bv2_030170_sshk.t1	RLK
Sol_r1.0_p007.1.g35999.t1	RLK	Sol_r1.0_p013.1.g50738.t3	RLK	Spo03927	RLP	Sp_037030_rxkg.t1	RLK	AUR62002831-RA	RLK	Bv2_030270_owse.t1	RLK
Sol_r1.0_p008.1.g19330.t2	RLK	Sol_r1.0_p013.1.g50741.t9	RLK	Spo03930	RLP	Sp_037330_xpsy.t1	RLK	AUR62002833-RA	RLK	Bv2_030280_earp.t1	RLK
Sol_r1.0_p008.1.g19469.t2	RLP	Sol_r1.0_p013.1.g50751.t2	RLK	Spo03938	CN	Sp_037850_skwm.t1	RLP	AUR62002834-RA	RLK	Bv2_031070_kkta.t1	RLK
Sol_r1.0_p008.1.g19638.t1	RLK	Sol_r1.0_p013.1.g50759.t3	RLK	Spo03940	NBS	Sp_038090_gkqa.t1	RLK	AUR62002853-RA	CNL	Bv2_031480_ngng.t1	TM-CC
Sol_r1.0_p008.1.g19649.t1	RLK	Sol_r1.0_p014.1.g29922.t1	NBS>NL	Spo03942	NBS	Sp_038270_oahp.t1	TM-CC	AUR62002920-RA	RLP	Bv2_031570_ceyo.t1	NL
Sol_r1.0_p008.1.g19650.t7	RLK	Sol_r1.0_p014.1.g30092.t2	NBS>NL	Spo03943	NBS	Sp_038280_etzk.t1	RLK	AUR62002931-RA	TM-CC	Bv2_031640_opnf.t1	NL
Sol_r1.0_p008.1.g19682.t1	RLK	Sol_r1.0_p014.1.g30118.t1	RLK	Spo03944	CN	Sp_038460_wqjk.t1	RLK	AUR62002936-RA	RLP	Bv2_031810_ypjz.t1	RLK
Sol_r1.0_p008.1.g19879.t1	RLK	Sol_r1.0_p014.1.g30458.t7	TM-CC	Spo03985	TM-CC	Sp_039470_ojfo.t1	RLK	AUR62002979-RA	RLK	Bv2_032540_hsqg.t1	RLK
Sol_r1.0_p008.1.g19973.t1	RLK	Sol_r1.0_p014.1.g30694.t1	RLK	Spo03994	RLK	Sp_039870_pykx.t1	TX	AUR62003095-RA	RLK	Bv2_032680_imqz.t1	RLK
Sol_r1.0_p008.1.g19987.t1	RLK	Sol_r1.0_p014.1.g30763.t2	RLK	Spo03995	RLK	Sp_040250_geuu.t1	TM-CC	AUR62003140-RA	RLK	Bv2_032780_yuht.t1	RLK
Sol_r1.0_p008.1.g20101.t2	RLK	Sol_r1.0_p014.1.g30784.t1	RLK	Spo03996	RLK	Sp_040470_ogfw.t1	RLK	AUR62003142-RA	RLP	Bv2_032790_cfze.t1	RLK
Sol_r1.0_p008.1.g20132.t3	RLK	Sol_r1.0_p014.1.g30829.t1	RLK	Spo03997	RLK	Sp_041050_uxxc.t1	TM-CC	AUR62003146-RA	CNL	Bv2_032800_iopt.t1	RLK
Sol_r1.0_p009.1.g36483.t1	RLK	Sol_r1.0_p014.1.g30840.t4	RLP	Spo03998	RLK	Sp_041050_uxxc.t2	TM-CC	AUR62003206-RA	RLP	Bv2_032810_wxqi.t1	RLK
Sol_r1.0_p009.1.g36876.t2	RLP	Sol_r1.0_p015.1.g13081.t1	RLK	Spo04000	RLK	Sp_041170_dngj.t1	NL	AUR62003207-RA	RLK	Bv2_033140_gnpn.t1	RLK
Sol_r1.0_p009.1.g36902.t1	TM-CC	Sol_r1.0_p016.1.g10055.t1	RLK	Spo04002	RLK	Sp_041680_caji.t1	RLK	AUR62003208-RA	RLK	Bv2_033750_mkyn.t1	RLK
Sol_r1.0_p009.1.g36928.t2	RLK	Sol_r1.0_p016.1.g10062.t2	TM-CC	Spo04003	RLK	Sp_041690_jrkh.t1	RLK	AUR62003233-RA	RLK	Bv2_034370_zaaa.t1	RLK
Sol_r1.0_p009.1.g36931.t1	RLK	Sol_r1.0_p016.1.g9758.t2	NBS>NL	Spo04004	RLK	Sp_041700_gpem.t1	RLK	AUR62003269-RA	RLK	Bv2_034370_zaaa.t2	RLK
Sol_r1.0_p009.1.g36932.t1	RLK	Sol_r1.0_p016.1.g9765.t6	RLK	Spo04023	RLK	Sp_042340_zzmq.t1	RLK	AUR62003270-RA	RLK	Bv2_034690_iser.t1	CNL
Sol_r1.0_p009.1.g37053.t1	RLK	Sol_r1.0_p016.1.g9778.t2	RLK	Spo04030	CNL	Sp_043100_ykws.t1	NL	AUR62003274-RA	RLK	Bv2_034710_htkr.t1	NL
Sol_r1.0_p009.1.g37058.t1	TM-CC	Sol_r1.0_p016.1.g9894.t1	RLP	Spo04058	RLK	Sp_043500_rycp.t1	RLK	AUR62003276-RA	RLK	Bv2_035320_ohoq.t1	RLK
Sol_r1.0_p010.1.g15940.t1	RLK	Sol_r1.0_p016.1.g9895.t1	RLP	Spo04069	RLK	Sp_043630_owpo.t1	RLK	AUR62003277-RA	RLK	Bv2_035950_umss.t1	RLK
Sol_r1.0_p010.1.g16128.t2	RLK	Sol_r1.0_p017.1.g1180.t5	TM-CC	Spo04078	RLK	Sp_043650_cjtc.t1	RLK	AUR62003278-RA	RLK	Bv2_036910_pgri.t1	RLK
Sol_r1.0_p010.1.g16248.t1	NBS>NBS	Sol_r1.0_p017.1.g130.t1	RLK	Spo04093	RLK	Sp_043990_azmf.t1	NL	AUR62003299-RA	RLP	Bv2_037140_qyjg.t1	RLK
Sol_r1.0_p010.1.g16250.t1	NBS>CNL	Sol_r1.0_p017.1.g1344.t1	RLK	Spo04157	RLK	Sp_044000_edxm.t1	NL	AUR62003319-RA	TM-CC	Bv2_037180_ecra.t1	TM-CC
Sol_r1.0_p010.1.g16489.t3	NBS>CNL	Sol_r1.0_p017.1.g1345.t8	TM-CC	Spo04370	RLP	Sp_044590_aoey.t1	TM-CC	AUR62003320-RA	RLK	Bv2_038630_zdog.t1	RLK
Sol_r1.0_p010.1.g16490.t10	NBS>CNL	Sol_r1.0_p017.1.g1428.t1	RLK	Spo04385	CNL	Sp_044870_omff.t1	RLK	AUR62003328-RA	RLK	Bv2_038950_esyp.t1	RLK
Sol_r1.0_p010.1.g16548.t2	TM-CC	Sol_r1.0_p017.1.g1457.t1	TM-CC	Spo04386	RLK	Sp_045570_etgw.t1	RLK	AUR62003449-RA	RLK	Bv2_039200_zyfq.t1	RLK
Sol_r1.0_p010.1.g16643.t1	TM-CC	Sol_r1.0_p017.1.g1462.t1	TM-CC	Spo04388	CNL	Sp_046350_qrjo.t1	RLK	AUR62003452-RA	RLK	Bv2_039450_snjz.t1	NL
Sol_r1.0_p011.1.g42728.t6	RLP	Sol_r1.0_p017.1.g210.t1	RLP	Spo04410	RLP	Sp_046520_nxcc.t1	NL	AUR62003453-RA	RLK	Bv2_040690_asut.t1	TM-CC
Sol_r1.0_p011.1.g42975.t1	NBS>CNL	Sol_r1.0_p017.1.g225.t2	TM-CC	Spo04442	NL	Sp_046520_nxcc.t2	NL	AUR62003455-RA	RLK	Bv2_041270_zhxk.t1	CNL
Sol_r1.0_p011.1.g43198.t2	RLK	Sol_r1.0_p017.1.g245.t1	RLK	Spo04448	RLK	Sp_046930_cyyd.t1	RLK	AUR62003457-RA	CNL	Bv2_041390_fjuq.t1	CNL
Sol_r1.0_p011.1.g43208.t1	RLK	Sol_r1.0_p017.1.g246.t1	RLK	Spo04472	RLP	Sp_047130_khty.t1	RLK	AUR62003460-RA	CNL	Bv2_041390_fjuq.t2	CNL
Sol_r1.0_p012.1.g2155.t8	RLK	Sol_r1.0_p017.1.g361.t7	RLP	Spo04473	RLP	Sp_047530_eiid.t1	RLK	AUR62003463-RA	CNL	Bv2_041730_nmtk.t1	CNL
Sol_r1.0_p012.1.g2165.t1	RLP	Sol_r1.0_p017.1.g376.t1	TM-CC	Spo04493	RLK	Sp_047690_fnmy.t1	RLK	AUR62003464-RA	CNL	Bv2_042000_wzgc.t1	TM-CC
Sol_r1.0_p012.1.g2168.t6	RLK	Sol_r1.0_p017.1.g450.t1	TM-CC	Spo04510	RLK	Sp_047690_fnmy.t2	RLK	AUR62003647-RA	RLK	Bv2_042220_sihw.t1	CNL
Sol_r1.0_p012.1.g2205.t1	RLP	Sol_r1.0_p017.1.g568.t1	NBS>CNL	Spo04529	RLK	Sp_047850_spef.t1	RLK	AUR62003738-RA	RLK	Bv2_042230_ouor.t1	CNL
Sol_r1.0_p012.1.g2215.t1	RLK	Sol_r1.0_p017.1.g599.t2	NBS>CNL	Spo04583	RLP	Sp_047860_jtik.t1	RLK	AUR62003795-RA	TM-CC	Bv2_042260_coiu.t1	CNL
Sol_r1.0_p012.1.g2235.t2	RLK	Sol_r1.0_p017.1.g600.t1	NBS>CNL	Spo04644	RLK	Sp_050100_pdam.t1	RLK	AUR62003809-RA	RLK	Bv2_042280_shaw.t1	CNL
Sol_r1.0_p012.1.g2266.t1	RLK	Sol_r1.0_p017.1.g602.t2	RLK	Spo04719	RLK	Sp_050500_ntqh.t1	TM-CC	AUR62003812-RA	TM-CC	Bv2_042370_frtc.t1	RLK
Sol_r1.0_p012.1.g2337.t1	RLK	Sol_r1.0_p017.1.g649.t1	NBS>TX	Spo04751	RLK	Sp_050670_awjy.t1	RLK	AUR62003850-RA	TM-CC	Bv2_042630_oheq.t1	NL
Sol_r1.0_p012.1.g2390.t4	TM-CC	Sol_r1.0_p017.1.g739.t1	TM-CC	Spo04793	CN	Sp_050770_aeyu.t1	CNL	AUR62003892-RA	RLK	Bv2_042640_qucy.t1	RLP
Sol_r1.0_p012.1.g2392.t2	RLK	Sol_r1.0_p017.1.g811.t5	RLK	Spo04794	NL	Sp_050880_wiyc.t1	RLK	AUR62003919-RA	RLK	Bv2_042850_ghkr.t1	TM-CC
Sol_r1.0_p012.1.g2454.t1	RLK	Sol_r1.0_p017.1.g860.t1	RLK	Spo04831	RLK	Sp_051110_ntqu.t1	CNL	AUR62003927-RA	TM-CC	Bv2_042980_ffgj.t1	TM-CC
Sol_r1.0_p012.1.g2471.t1	NBS>NL	Sol_r1.0_p017.1.g895.t1	RLK	Spo04910	RLK	Sp_051240_aooj.t1	RLK	AUR62004034-RA	RLP	Bv2_043420_qkgm.t1	TM-CC
Sol_r1.0_p012.1.g2472.t1	NBS>CNL	Sol_r1.0_p017.1.g906.t3	NBS>NL	Spo04924	RLK	Sp_051420_tmik.t1	RLK	AUR62004166-RA	TM-CC	Bv2_043550_pccg.t1	TM-CC
Sol_r1.0_p012.1.g2473.t1	NBS>CNL	Sol_r1.0_p017.1.g98.t3	RLK	Spo04926	RLK	Sp_051490_eeej.t1	CNL	AUR62004170-RA	TM-CC	Bv2_043710_efgu.t1	TM-CC
Sol_r1.0_p012.1.g2727.t1	RLK	Sol_r1.0_p017.1.g99.t1	RLP	Spo04966	RLP	Sp_051500_xomr.t1	RLK	AUR62004206-RA	RLK	Bv2_043900_eihc.t1	NL
Sol_r1.0_p012.1.g2770.t1	TM-CC	Sol_r1.0_p018.1.g46069.t2	RLK	Spo05042	RLK	Sp_051940_xunj.t1	TM-CC	AUR62004254-RA	TM-CC	Bv2_043940_gdty.t1	NL
Sol_r1.0_p012.1.g3070.t2	NBS>NL	Sol_r1.0_p018.1.g46076.t1	TM-CC	Spo05117	CNL	Sp_051940_xunj.t2	TM-CC	AUR62004384-RA	RLK	Bv2_043950_ccjd.t1	NL
Sol_r1.0_p012.1.g3221.t1	RLK	Sol_r1.0_p018.1.g46315.t4	RLK	Spo05189	TM-CC	Sp_051940_xunj.t4	TM-CC	AUR62004486-RA	RLK	Bv2_043950_ccjd.t2	NL
Sol_r1.0_p013.1.g50070.t1	NBS>TX	Sol_r1.0_p018.1.g46316.t1	RLK	Spo05206	TM-CC	Sp_052400_iqdo.t1	RLK	AUR62004550-RA	RLK	Bv2_043950_ccjd.t3	NL
Sol_r1.0_p013.1.g50122.t1	RLK	Sol_r1.0_p018.1.g46365.t2	RLK	Spo05213	TM-CC	Sp_053700_whax.t1	RLK	AUR62004573-RA	RLK	Bv2_044560_nuxd.t1	RLK
Sol_r1.0_p013.1.g50157.t1	NBS>CNL	Sol_r1.0_p018.1.g46419.t1	RLK	Spo05238	TM-CC	Sp_054750_hojh.t1	RLK	AUR62004587-RA	RLK	Bv2_044710_ixdx.t1	TM-CC
Sol_r1.0_p013.1.g50172.t1	RLK	Sol_r1.0_p018.1.g46420.t1	RLK	Spo05363	RLK	Sp_054970_hypw.t1	RLK	AUR62004589-RA	RLK	Bv2_045000_tczr.t1	RLK
Sol_r1.0_p013.1.g50189.t1	TM-CC	Sol_r1.0_p018.1.g46563.t1	RLK	Spo05364	RLK	Sp_054980_neyk.t1	RLK	AUR62004656-RA	RLP	Bv2_045690_ecef.t1	RLK
Sol_r1.0_p013.1.g50322.t1	RLP	Sol_r1.0_p019.1.g51435.t5	NBS>NL	Spo05372	RLK	Sp_054990_gugu.t1	RLK	AUR62004657-RA	RLK	Bv2_047090_rjtn.t1	RLK
Sol_r1.0_p013.1.g50709.t3	RLK	Sol_r1.0_p019.1.g51522.t1	RLK	Spo05483	TM-CC	Sp_055000_ytgi.t1	RLK	AUR62004671-RA	RLK	Bv3_050300_iyqy.t1	CNL
Sol_r1.0_p013.1.g50732.t1	RLK	Sol_r1.0_p019.1.g51619.t3	RLK	Spo05520	RLK	Sp_055020_skro.t1	RLK	AUR62004672-RA	RLK	Bv3_050320_azzi.t1	CNL
Sol_r1.0_p013.1.g50738.t3	RLK	Sol_r1.0_p019.1.g51687.t1	NBS>CN	Spo05527	RLK	Sp_055160_axtq.t1	RLK	AUR62004730-RA	TM-CC	Bv3_050340_fspe.t1	CNL
Sol_r1.0_p013.1.g50741.t9	RLK	Sol_r1.0_p019.1.g51710.t2	RLK	Spo05530	RLK	Sp_055420_dfes.t1	RLK	AUR62004776-RA	RLK	Bv3_050340_fspe.t2	CNL
Sol_r1.0_p013.1.g50751.t2	RLK	Sol_r1.0_p019.1.g51808.t9	RLK	Spo05590	TM-CC	Sp_055490_gomf.t1	TNL	AUR62004817-RA	TM-CC	Bv3_050580_spnr.t1	CNL
Sol_r1.0_p013.1.g50759.t3	RLK	Sol_r1.0_p020.1.g20780.t1	RLP	Spo05591	RLK	Sp_056170_xyrd.t1	RLK	AUR62005004-RA	RLK	Bv3_050590_xuxt.t1	NL
Sol_r1.0_p013.1.g50825.t2	RLK	Sol_r1.0_p020.1.g20998.t1	TM-CC	Spo05622	RLK	Sp_056400_cpts.t1	RLK	AUR62005036-RA	TM-CC	Bv3_050600_wnyc.t1	NBS
Sol_r1.0_p013.1.g50826.t1	RLK	Sol_r1.0_p020.1.g21101.t3	RLK	Spo05629	RLK	Sp_056500_amqm.t1	RLK	AUR62005193-RA	TM-CC	Bv3_050710_jzzu.t1	RLK
Sol_r1.0_p013.1.g50827.t1	RLK	Sol_r1.0_p020.1.g21238.t1	RLK	Spo05729	RLK	Sp_056750_mijq.t1	RLK	AUR62005224-RA	RLK	Bv3_050720_kaum.t1	RLP
Sol_r1.0_p013.1.g50828.t3	RLK	Sol_r1.0_p020.1.g21244.t1	RLK	Spo05822	RLK	Sp_056900_exsu.t1	RLK	AUR62005326-RA	RLK	Bv3_050730_pwik.t1	RLP
Sol_r1.0_p013.1.g50831.t2	RLK	Sol_r1.0_p020.1.g21246.t2	RLK	Spo05882	RLK	Sp_057020_iign.t1	TM-CC	AUR62005341-RA	TM-CC	Bv3_051360_kzro.t1	CNL
Sol_r1.0_p013.1.g50832.t2	RLK	Sol_r1.0_p020.1.g21247.t1	RLK	Spo05952	RLK	Sp_057020_iign.t2	TM-CC	AUR62005417-RA	RLK	Bv3_051390_sdqx.t1	CNL
Sol_r1.0_p013.1.g50845.t4	RLK	Sol_r1.0_p020.1.g21249.t1	RLK	Spo05961	TM-CC	Sp_057240_hpeq.t1	RLK	AUR62005424-RA	RLK	Bv3_051620_fqmw.t1	TM-CC
Sol_r1.0_p013.1.g50847.t1	RLK	Sol_r1.0_p020.1.g21275.t5	RLK	Spo06029	NL	Sp_057770_athh.t1	RLK	AUR62005548-RA	RLK	Bv3_052260_fjmo.t1	RLK
Sol_r1.0_p013.1.g50851.t1	RLK	Sol_r1.0_p020.1.g21278.t4	RLK	Spo06051	RLP	Sp_058300_nrtp.t1	RLK	AUR62005681-RA	RLK	Bv3_052270_yazi.t1	RLK
Sol_r1.0_p014.1.g29922.t1	NBS>NL	Sol_r1.0_p020.1.g21281.t4	RLK	Spo06082	RLK	Sp_058400_ecdj.t1	RLK	AUR62005683-RA	RLK	Bv3_052420_adse.t1	TM-CC
Sol_r1.0_p014.1.g30092.t2	NBS>NL	Sol_r1.0_p020.1.g21287.t4	RLK	Spo06216	RLK	Sp_058600_crcc.t1	RLK	AUR62005708-RA	RLK	Bv3_052610_iqcn.t1	RLK
Sol_r1.0_p014.1.g30118.t1	RLK	Sol_r1.0_p020.1.g21290.t1	RLK	Spo06236	RLK	Sp_058890_gmgp.t1	CNL	AUR62005709-RA	RLK	Bv3_052880_zdkd.t1	RLP
Sol_r1.0_p014.1.g30458.t7	TM-CC	Sol_r1.0_p021.1.g47843.t1	RLK	Spo06327	TM-CC	Sp_058910_jmkt.t1	NBS	AUR62005740-RA	RLK	Bv3_052890_jdkp.t1	RLP
Sol_r1.0_p014.1.g30484.t1	RLK	Sol_r1.0_p021.1.g48100.t1	RLK	Spo06341	TM-CC	Sp_059380_owtc.t1	RLK	AUR62005758-RA	RLK	Bv3_052920_hcwy.t1	RLK
Sol_r1.0_p014.1.g30694.t1	RLK	Sol_r1.0_p021.1.g48213.t1	RLK	Spo06357	RLK	Sp_059610_thcr.t1	RLK	AUR62005872-RA	RLK	Bv3_053130_uqxc.t1	RLP
Sol_r1.0_p014.1.g30763.t2	RLK	Sol_r1.0_p021.1.g48216.t1	RLK	Spo06393	RLK	Sp_060560_hacn.t1	RLK	AUR62005930-RA	CNL	Bv3_053500_xwyt.t1	RLK
Sol_r1.0_p014.1.g30784.t1	RLK	Sol_r1.0_p021.1.g48321.t1	RLK	Spo06460	CNL	Sp_060690_xygm.t1	RLK	AUR62005942-RA	NL	Bv3_054500_giht.t1	RLK
Sol_r1.0_p014.1.g30791.t1	RLK	Sol_r1.0_p021.1.g48394.t1	RLK	Spo06481	RLK	Sp_060700_csqy.t1	RLK	AUR62005959-RA	RLK	Bv3_054520_ycde.t1	CNL
Sol_r1.0_p014.1.g30829.t1	RLK	Sol_r1.0_p021.1.g48435.t1	RLK	Spo06490	RLK	Sp_061690_zgsp.t1	RLK	AUR62005960-RA	RLP	Bv3_054710_wwpc.t1	RLK
Sol_r1.0_p014.1.g30840.t4	RLP	Sol_r1.0_p022.1.g11483.t2	RLK	Spo06540	RLK	Sp_063460_ixxd.t1	RLK	AUR62006004-RA	NL	Bv3_054750_rmqw.t1	RLK
Sol_r1.0_p015.1.g12766.t4	TM-CC	Sol_r1.0_p022.1.g11514.t1	RLK	Spo06551	RLK	Sp_063530_jzar.t1	NL	AUR62006036-RA	RLP	Bv3_054770_iokh.t1	RLK
Sol_r1.0_p015.1.g12780.t1	RLK	Sol_r1.0_p022.1.g11540.t1	RLK	Spo06631	RLK	Sp_063570_xscx.t1	RLK	AUR62006037-RA	NBS	Bv3_054870_upym.t1	RLK
Sol_r1.0_p015.1.g12791.t1	RLK	Sol_r1.0_p022.1.g11662.t1	TM-CC	Spo06633	RLK	Sp_064300_tyfs.t1	RLK	AUR62006038-RA	RLP	Bv3_055140_tjid.t1	RLP
Sol_r1.0_p015.1.g12872.t4	TM-CC	Sol_r1.0_p022.1.g11714.t2	NBS>TX	Spo06859	RLK	Sp_064320_yqod.t1	RLK	AUR62006061-RA	NL	Bv3_055680_ezdc.t1	RLK
Sol_r1.0_p015.1.g13001.t2	RLK	Sol_r1.0_p022.1.g11715.t2	NBS>NBS	Spo06990	RLK	Sp_064580_nfhh.t1	RLK	AUR62006076-RA	CNL	Bv3_056200_gsfa.t1	RLP
Sol_r1.0_p015.1.g13081.t1	RLK	Sol_r1.0_p022.1.g11809.t1	RLK	Spo07005	RLK	Sp_064630_dqog.t1	CNL	AUR62006117-RA	RLK	Bv3_056500_yhac.t1	RLK
Sol_r1.0_p016.1.g10055.t1	RLK	Sol_r1.0_p022.1.g11827.t1	TM-CC	Spo07008	RLK	Sp_064650_ufdn.t1	RLK	AUR62006125-RA	RLK	Bv3_056510_xqqt.t1	RLK
Sol_r1.0_p016.1.g10062.t2	TM-CC	Sol_r1.0_p022.1.g11933.t1	TM-CC	Spo07143	RLK	Sp_064750_dueh.t1	RLK	AUR62006128-RA	RLK	Bv3_056940_inzs.t1	RLP
Sol_r1.0_p016.1.g9756.t1	NBS>NL	Sol_r1.0_p022.1.g12014.t1	RLK	Spo07163	RLK	Sp_065910_gfcu.t1	RLK	AUR62006129-RA	RLK	Bv3_057080_hwpx.t1	RLP
Sol_r1.0_p016.1.g9758.t2	NBS>NL	Sol_r1.0_p022.1.g12087.t2	RLK	Spo07210	TM-CC	Sp_066240_rqjm.t1	RLK	AUR62006144-RA	TM-CC	Bv3_057110_dfys.t1	RLP
Sol_r1.0_p016.1.g9765.t6	RLK	Sol_r1.0_p022.1.g12193.t6	TM-CC	Spo07225	RLK	Sp_067430_snsg.t1	TM-CC	AUR62006237-RA	NL	Bv3_057150_zsqe.t1	RLK
Sol_r1.0_p016.1.g9778.t2	RLK	Sol_r1.0_p022.1.g12285.t1	RLK	Spo07228	RLK	Sp_067950_ohjy.t1	NL	AUR62006244-RA	TM-CC	Bv3_057230_ewfj.t1	CNL
Sol_r1.0_p016.1.g9894.t1	RLP	Sol_r1.0_p022.1.g12311.t1	TM-CC	Spo07249	RLK	Sp_067960_onsg.t1	NBS	AUR62006299-RA	RLP	Bv3_058000_apng.t1	RLK
Sol_r1.0_p016.1.g9895.t1	RLP	Sol_r1.0_p022.1.g12316.t1	RLP	Spo07263	NBS	Sp_067970_yapu.t1	CN	AUR62006327-RA	RLK	Bv3_058010_gshr.t1	RLK
Sol_r1.0_p017.1.g1142.t2	RLK	Sol_r1.0_p022.1.g12382.t3	RLK	Spo07272	CNL	Sp_067980_idjd.t1	NL	AUR62006356-RA	RLK	Bv3_058020_ywew.t1	RLK
Sol_r1.0_p017.1.g1161.t1	RLK	Sol_r1.0_p022.1.g12456.t2	TM-CC	Spo07273	CNL	Sp_067990_pzrp.t1	NBS	AUR62006359-RA	RLK	Bv3_058030_cwfu.t1	RLK
Sol_r1.0_p017.1.g1180.t5	TM-CC	Sol_r1.0_p023.1.g52092.t2	NBS>OTHER	Spo07298	RLK	Sp_068080_akgg.t2	TM-CC	AUR62006419-RA	RLK	Bv3_058060_safm.t1	RLK
Sol_r1.0_p017.1.g130.t1	RLK	Sol_r1.0_p023.1.g52108.t1	RLK	Spo07300	RLK	Sp_068170_rpnw.t1	TM-CC	AUR62006435-RA	RLK	Bv3_058130_qhpi.t1	RLK
Sol_r1.0_p017.1.g1344.t1	RLK	Sol_r1.0_p023.1.g52354.t1	NBS>CNL	Spo07307	NL	Sp_068580_yppm.t1	RLK	AUR62006438-RA	RLK	Bv3_058140_sryw.t1	RLK
Sol_r1.0_p017.1.g1345.t8	TM-CC	Sol_r1.0_p023.1.g52466.t16	RLK	Spo07308	NL	Sp_069540_mypm.t1	RLK	AUR62006447-RA	RLK	Bv3_058150_xdgr.t1	RLK
Sol_r1.0_p017.1.g1428.t1	RLK	Sol_r1.0_p024.1.g13394.t2	RLK	Spo07309	CNL	Sp_069630_omox.t1	RLK	AUR62006499-RA	TM-CC	Bv3_058150_xdgr.t2	RLK
Sol_r1.0_p017.1.g1457.t1	TM-CC	Sol_r1.0_p024.1.g13414.t1	RLK	Spo07325	RLK	Sp_069630_omox.t2	RLK	AUR62006561-RA	RLK	Bv3_058160_mmsd.t1	RLK
Sol_r1.0_p017.1.g1462.t1	TM-CC	Sol_r1.0_p024.1.g13417.t2	TM-CC	Spo07327	RLK	Sp_070370_ijmz.t1	TM-CC	AUR62006582-RA	RLK	Bv3_058170_yhaq.t1	RLK
Sol_r1.0_p017.1.g1516.t5	RLP	Sol_r1.0_p024.1.g13535.t3	TM-CC	Spo07329	RLK	Sp_070380_scii.t1	RLK	AUR62006585-RA	RLK	Bv3_058180_kpyx.t1	RLK
Sol_r1.0_p017.1.g210.t1	RLP	Sol_r1.0_p024.1.g13541.t1	RLP	Spo07330	RLK	Sp_071370_dqpg.t1	RLK	AUR62006607-RA	RLK	Bv3_058300_fite.t1	CNL
Sol_r1.0_p017.1.g225.t2	TM-CC	Sol_r1.0_p024.1.g13577.t1	RLK	Spo07337	RLK	Sp_071740_xzjf.t1	TX	AUR62006610-RA	TM-CC	Bv3_058340_etpj.t1	NL
Sol_r1.0_p017.1.g245.t1	RLK	Sol_r1.0_p024.1.g13842.t2	RLK	Spo07338	RLK	Sp_072120_fihn.t1	RLK	AUR62006627-RA	RLK	Bv3_058350_kjor.t1	RLK
Sol_r1.0_p017.1.g246.t1	RLK	Sol_r1.0_p024.1.g13893.t3	RLP	Spo07405	RLK	Sp_072140_dnrk.t1	TM-CC	AUR62006645-RA	TM-CC	Bv3_058380_dqyp.t1	RLK
Sol_r1.0_p017.1.g30.t8	RLK	Sol_r1.0_p024.1.g13907.t5	RLK	Spo07406	RLK	Sp_072740_rthm.t1	RLK	AUR62006672-RA	RLP	Bv3_058390_kpaa.t1	RLK
Sol_r1.0_p017.1.g361.t7	RLP	Sol_r1.0_p024.1.g13911.t1	RLK	Spo07479	RLK	Sp_073070_hukk.t1	RLK	AUR62006675-RA	RLK	Bv3_058400_xjdr.t1	RLK
Sol_r1.0_p017.1.g376.t1	TM-CC	Sol_r1.0_p024.1.g13948.t6	RLK	Spo07553	RLK	Sp_073150_yskr.t1	RLK	AUR62006676-RA	RLK	Bv3_058410_kuzg.t1	RLK
Sol_r1.0_p017.1.g450.t1	TM-CC	Sol_r1.0_p024.1.g14157.t2	RLK	Spo07623	TM-CC	Sp_073540_qune.t1	RLK	AUR62006677-RA	RLK	Bv3_059020_fpqp.t1	TM-CC
Sol_r1.0_p017.1.g568.t1	NBS>CNL	Sol_r1.0_p024.1.g14358.t1	NBS>NL	Spo07629	TM-CC	Sp_073770_ydmd.t1	RLK	AUR62006679-RA	RLK	Bv3_059820_anjj.t1	RLK
Sol_r1.0_p017.1.g599.t2	NBS>CNL	Sol_r1.0_p024.1.g14360.t1	NBS>NL	Spo07631	TM-CC	Sp_074680_doaf.t1	RLK	AUR62006680-RA	RLK	Bv3_060110_ygix.t1	RLK
Sol_r1.0_p017.1.g600.t1	NBS>CNL	Sol_r1.0_p024.1.g14516.t1	RLK	Spo07636	TM-CC	Sp_076430_rcgi.t1	RLP	AUR62006681-RA	RLK	Bv3_060500_hicu.t1	RLK
Sol_r1.0_p017.1.g602.t2	RLK	Sol_r1.0_p024.1.g14540.t2	NBS>CNL	Spo07637	TM-CC	Sp_076450_tcky.t1	RLK	AUR62006683-RA	RLK	Bv3_060540_ofii.t1	NL
Sol_r1.0_p017.1.g623.t1	RLK	Sol_r1.0_p025.1.g42302.t3	RLK	Spo07642	TM-CC	Sp_076640_oyhh.t1	RLK	AUR62006684-RA	RLK	Bv3_060860_tjfu.t1	RLK
Sol_r1.0_p017.1.g626.t1	RLK	Sol_r1.0_p025.1.g42583.t1	RLK	Spo07694	TM-CC	Sp_077080_dmfj.t1	RLK	AUR62006688-RA	RLK	Bv3_060970_xcos.t1	RLK
Sol_r1.0_p017.1.g649.t1	NBS>TX	Sol_r1.0_p025.1.g42584.t1	RLK	Spo07753	RLK	Sp_077140_dpes.t1	TM-CC	AUR62006689-RA	RLK	Bv3_061150_mgpz.t1	RLK
Sol_r1.0_p017.1.g739.t1	TM-CC	Sol_r1.0_p025.1.g42640.t4	RLK	Spo07755	RLP	Sp_077400_amap.t1	RLK	AUR62006697-RA	RLK	Bv3_061200_qogc.t1	CNL
Sol_r1.0_p017.1.g811.t5	RLK	Sol_r1.0_p026.1.g31610.t2	RLK	Spo07756	RLP	Sp_077580_njte.t1	RLK	AUR62006698-RA	RLK	Bv3_061340_xzag.t1	RLK
Sol_r1.0_p017.1.g860.t1	RLK	Sol_r1.0_p026.1.g31611.t2	RLK	Spo07796	RLK	Sp_078170_egxj.t1	RLK	AUR62006707-RA	RLK	Bv3_061730_usyf.t1	NL
Sol_r1.0_p017.1.g895.t1	RLK	Sol_r1.0_p026.1.g31614.t1	RLK	Spo07832	RLK	Sp_079460_twus.t1	RLK	AUR62006709-RA	RLK	Bv3_062360_hkny.t1	RLK
Sol_r1.0_p017.1.g906.t3	NBS>NL	Sol_r1.0_p026.1.g31624.t1	RLK	Spo07835	RLK	Sp_079690_fdat.t1	NL	AUR62006710-RA	RLK	Bv3_062680_mdnn.t1	NL
Sol_r1.0_p017.1.g913.t1	RLK	Sol_r1.0_p026.1.g31667.t1	RLK	Spo07837	RLK	Sp_079700_rigm.t1	CNL	AUR62006713-RA	RLK	Bv3_063250_wech.t1	RLK
Sol_r1.0_p017.1.g98.t3	RLK	Sol_r1.0_p027.1.g44479.t2	RLK	Spo07838	RLK	Sp_084070_tqgn.t1	RLK	AUR62006714-RA	RLK	Bv3_063590_iwys.t1	RLP
Sol_r1.0_p017.1.g99.t1	RLP	Sol_r1.0_p027.1.g44639.t2	RLK	Spo07841	RLK	Sp_084130_zpgz.t1	RLK	AUR62006743-RA	TM-CC	Bv3_063600_ouny.t1	CNL
Sol_r1.0_p018.1.g45996.t1	RLK	Sol_r1.0_p027.1.g44692.t2	RLK	Spo07846	RLK	Sp_084220_yxac.t1	TM-CC	AUR62006792-RA	RLP	Bv3_063850_pxnh.t1	CNL
Sol_r1.0_p018.1.g46008.t1	RLK	Sol_r1.0_p029.1.g40489.t1	RLK	Spo07847	RLK	Sp_084740_dkpt.t1	RLK	AUR62006805-RA	RLK	Bv3_063870_jjky.t1	NL
Sol_r1.0_p018.1.g46013.t1	RLK	Sol_r1.0_p029.1.g40517.t1	TM-CC	Spo07864	RLK	Sp_086390_nywr.t1	RLP	AUR62006842-RA	TM-CC	Bv3_063890_dagn.t1	NL
Sol_r1.0_p018.1.g46069.t2	RLK	Sol_r1.0_p029.1.g40908.t1	RLP	Spo07865	RLK	Sp_086610_hdnu.t1	RLK	AUR62006848-RA	RLK	Bv3_063940_ngjt.t1	CNL
Sol_r1.0_p018.1.g46076.t1	TM-CC	Sol_r1.0_p029.1.g40938.t1	NBS>TNL	Spo07866	RLK	Sp_086770_dase.t1	RLK	AUR62006871-RA	TM-CC	Bv3_063960_gmex.t1	CNL
Sol_r1.0_p018.1.g46304.t1	RLK	Sol_r1.0_p029.1.g40969.t1	TM-CC	Spo07873	RLK	Sp_088700_tjye.t2	TM-CC	AUR62006944-RA	RLK	Bv3_063990_goti.t1	CNL
Sol_r1.0_p018.1.g46315.t4	RLK	Sol_r1.0_p029.1.g41069.t1	RLK	Spo07930	TM-CC	Sp_088720_xayj.t1	RLK	AUR62006945-RA	RLK	Bv3_064590_ezro.t1	NL
Sol_r1.0_p018.1.g46316.t1	RLK	Sol_r1.0_p029.1.g41127.t1	RLK	Spo07956	RLK	Sp_089270_ftsr.t1	RLK	AUR62006946-RA	RLK	Bv3_064600_wiae.t1	NL
Sol_r1.0_p018.1.g46365.t2	RLK	Sol_r1.0_p029.1.g41134.t3	TM-CC	Spo08003	RLK	Sp_089720_mgkn.t1	RLK	AUR62006947-RA	RLK	Bv3_064650_ykdw.t1	RLK
Sol_r1.0_p018.1.g46419.t1	RLK	Sol_r1.0_p029.1.g41149.t5	TM-CC	Spo08008	TM-CC	Sp_090010_ggcx.t1	TM-CC	AUR62006983-RA	TM-CC	Bv3_064680_oenm.t1	RLK
Sol_r1.0_p018.1.g46420.t1	RLK	Sol_r1.0_p029.1.g41152.t1	TM-CC	Spo08034	RLK	Sp_090070_ddgc.t1	RLK	AUR62006984-RA	RLK	Bv3_065150_jnsm.t1	RLK
Sol_r1.0_p018.1.g46563.t1	RLK	Sol_r1.0_p029.1.g41188.t1	RLK	Spo08035	RLK	Sp_090260_iazj.t1	RLK	AUR62006998-RA	RLK	Bv3_067790_thek.t1	RLP
Sol_r1.0_p019.1.g51370.t2	RLK	Sol_r1.0_p029.1.g41278.t2	RLK	Spo08037	RLP	Sp_090460_pfyf.t1	CNL	AUR62007093-RA	TM-CC	Bv3_067830_cjjn.t1	RLK
Sol_r1.0_p019.1.g51380.t2	TM-CC	Sol_r1.0_p029.1.g41310.t1	RLK	Spo08077	TM-CC	Sp_090930_oonq.t1	RLK	AUR62007214-RA	TX	Bv3_068060_ueya.t1	RLK
Sol_r1.0_p019.1.g51435.t5	NBS>NL	Sol_r1.0_p029.1.g41312.t1	RLK	Spo08130	RLK	Sp_091140_cgzw.t1	RLK	AUR62007224-RA	CNL	Bv3_068180_qwrz.t1	TM-CC
Sol_r1.0_p019.1.g51519.t1	RLP	Sol_r1.0_p029.1.g41313.t1	RLK	Spo08137	RLK	Sp_092500_akdu.t1	RLK	AUR62007225-RA	CNL	Bv3_068310_rane.t1	TM-CC
Sol_r1.0_p019.1.g51522.t1	RLK	Sol_r1.0_p030.1.g33392.t1	TM-CC	Spo08255	RLK	Sp_092870_jcgx.t1	RLK	AUR62007227-RA	TM-CC	Bv4_071120_ozrj.t1	RLK
Sol_r1.0_p019.1.g51619.t3	RLK	Sol_r1.0_p031.1.g14743.t2	RLK	Spo08295	NL	Sp_094070_gdnq.t1	RLK	AUR62007244-RA	CN	Bv4_071450_xogk.t1	RLK
Sol_r1.0_p019.1.g51648.t4	TM-CC	Sol_r1.0_p031.1.g14761.t2	RLK	Spo08312	TM-CC	Sp_094070_gdnq.t2	RLK	AUR62007245-RA	CNL	Bv4_071680_fstq.t1	TM-CC
Sol_r1.0_p019.1.g51681.t1	NBS>NBS	Sol_r1.0_p031.1.g14819.t2	RLK	Spo08313	RLK	Sp_094150_xsfw.t1	RLK	AUR62007263-RA	NL	Bv4_071770_aznw.t1	RLK
Sol_r1.0_p019.1.g51687.t1	NBS>CN	Sol_r1.0_p031.1.g14903.t1	RLK	Spo08414	RLK	Sp_094500_mmgf.t1	RLK	AUR62007264-RA	CNL	Bv4_071780_saay.t1	RLK
Sol_r1.0_p019.1.g51710.t2	RLK	Sol_r1.0_p032.1.g20357.t1	RLK	Spo08445	RLP	Sp_094610_rrzk.t1	RLK	AUR62007274-RA	NL	Bv4_071790_jfup.t1	RLK
Sol_r1.0_p019.1.g51808.t9	RLK	Sol_r1.0_p032.1.g20464.t3	TM-CC	Spo08510	RLK	Sp_095020_zchh.t1	RLP	AUR62007290-RA	TM-CC	Bv4_071800_fanm.t1	RLK
Sol_r1.0_p019.1.g51842.t1	NBS>CNL	Sol_r1.0_p033.1.g6766.t1	RLK	Spo08596	RLK	Sp_095430_doog.t1	CNL	AUR62007333-RA	TM-CC	Bv4_071870_fjng.t1	RLK
Sol_r1.0_p020.1.g20780.t1	RLP	Sol_r1.0_p033.1.g6769.t1	RLK	Spo08658	RLP	Sp_095830_duzw.t1	RLK	AUR62007334-RA	TM-CC	Bv4_071930_pous.t1	RLK
Sol_r1.0_p020.1.g20998.t1	TM-CC	Sol_r1.0_p033.1.g6812.t4	RLK	Spo08685	RLP	Sp_096260_oyxu.t1	RLK	AUR62007437-RA	RLK	Bv4_071960_mhku.t1	RLK
Sol_r1.0_p020.1.g21101.t3	RLK	Sol_r1.0_p033.1.g6814.t1	RLK	Spo08822	RLK	Sp_096280_ggpn.t1	NL	AUR62007447-RA	RLK	Bv4_071970_eomn.t1	RLK
Sol_r1.0_p020.1.g21189.t2	RLK	Sol_r1.0_p033.1.g6826.t1	RLK	Spo08827	TM-CC	Sp_096300_turd.t1	CNL	AUR62007463-RA	RLK	Bv4_073960_jkja.t1	RLK
Sol_r1.0_p020.1.g21220.t1	RLK	Sol_r1.0_p033.1.g6827.t1	TM-CC	Spo08840	RLK	Sp_096350_ryko.t1	RLK	AUR62007464-RA	RLK	Bv4_074270_cdsr.t1	RLK
Sol_r1.0_p020.1.g21221.t1	RLK	Sol_r1.0_p033.1.g6878.t1	RLK	Spo09103	RLK	Sp_097760_aozk.t1	TM-CC	AUR62007543-RA	RLP	Bv4_074280_xrkj.t1	RLK
Sol_r1.0_p020.1.g21222.t12	RLK	Sol_r1.0_p033.1.g6977.t1	RLK	Spo09114	RLK	Sp_098180_hxdn.t1	TM-CC	AUR62007547-RA	TM-CC	Bv4_074560_moky.t1	RLK
Sol_r1.0_p020.1.g21224.t1	RLK	Sol_r1.0_p033.1.g6987.t3	RLK	Spo09123	RLK	Sp_098600_aqjw.t1	TM-CC	AUR62007637-RA	TM-CC	Bv4_074600_ujpc.t1	TM-CC
Sol_r1.0_p020.1.g21225.t1	RLK	Sol_r1.0_p033.1.g7028.t1	RLK	Spo09225	RLK	Sp_098690_xfxk.t1	RLK	AUR62007663-RA	TM-CC	Bv4_074780_twop.t1	RLK
Sol_r1.0_p020.1.g21229.t4	RLK	Sol_r1.0_p033.1.g7102.t1	RLK	Spo09226	RLK	Sp_099440_uqhx.t1	TM-CC	AUR62007683-RA	TM-CC	Bv4_075090_eqry.t1	RLK
Sol_r1.0_p020.1.g21238.t1	RLK	Sol_r1.0_p034.1.g28171.t1	NBS>NBS	Spo09227	RLK	Sp_099560_kdut.t1	RLP	AUR62007745-RA	RLP	Bv4_075100_fqjz.t1	RLK
Sol_r1.0_p020.1.g21244.t1	RLK	Sol_r1.0_p034.1.g28178.t3	NBS>NL	Spo09228	RLK	Sp_100090_nptc.t1	RLK	AUR62007749-RA	CNL	Bv4_075130_zakr.t1	RLP
Sol_r1.0_p020.1.g21246.t2	RLK	Sol_r1.0_p034.1.g28182.t2	RLK	Spo09238	RLK	Sp_100180_dnaa.t1	RLK	AUR62007785-RA	RLK	Bv4_075360_ppwz.t1	RLK
Sol_r1.0_p020.1.g21247.t1	RLK	Sol_r1.0_p035.1.g44069.t1	RLP	Spo09247	RLK	Sp_100260_xszx.t1	RLK	AUR62007790-RA	RLP	Bv4_075370_rrhm.t1	RLK
Sol_r1.0_p020.1.g21249.t1	RLK	Sol_r1.0_p035.1.g44185.t2	NBS>NBS	Spo09403	RLK	Sp_101320_auij.t1	RLK	AUR62007802-RA	RLP	Bv4_075400_fwsn.t1	RLK
Sol_r1.0_p020.1.g21275.t5	RLK	Sol_r1.0_p037.1.g43555.t3	RLK	Spo09438	RLK	Sp_102020_eidp.t1	RLK	AUR62007903-RA	RLK	Bv4_075430_ixkd.t1	RLK
Sol_r1.0_p020.1.g21278.t4	RLK	Sol_r1.0_p037.1.g43720.t1	TM-CC	Spo09506	TM-CC	Sp_103090_thri.t1	RLK	AUR62007913-RA	RLK	Bv4_075440_qoom.t1	RLK
Sol_r1.0_p020.1.g21281.t4	RLK	Sol_r1.0_p037.1.g43723.t2	TM-CC	Spo09515	RLK	Sp_103620_thpk.t1	RLK	AUR62007960-RA	RLK	Bv4_075450_usgx.t1	RLK
Sol_r1.0_p020.1.g21287.t4	RLK	Sol_r1.0_p037.1.g43800.t1	RLK	Spo09516	RLK	Sp_103730_zsyy.t1	RLK	AUR62007963-RA	RLP	Bv4_075460_fuxt.t1	RLK
Sol_r1.0_p020.1.g21290.t1	RLK	Sol_r1.0_p038.1.g11054.t2	RLP	Spo09541	TM-CC	Sp_104470_ywiu.t1	RLK	AUR62007988-RA	RLP	Bv4_075470_hqjo.t1	RLK
Sol_r1.0_p020.1.g21291.t2	RLK	Sol_r1.0_p038.1.g11057.t1	NBS>NBS	Spo09743	TM-CC	Sp_105360_ptrs.t1	NL	AUR62008026-RA	RLP	Bv4_075550_iwdj.t1	RLK
Sol_r1.0_p021.1.g47831.t2	RLK	Sol_r1.0_p038.1.g11074.t1	NBS>CN	Spo09752	TX	Sp_105370_gezx.t1	TX	AUR62008027-RA	RLK	Bv4_075560_kfcz.t1	RLK
Sol_r1.0_p021.1.g47834.t2	RLK	Sol_r1.0_p038.1.g11079.t2	RLK	Spo09767	NL	Sp_106020_gccs.t1	RLP	AUR62008028-RA	RLK	Bv4_075570_aitz.t1	RLK
Sol_r1.0_p021.1.g47840.t6	RLK	Sol_r1.0_p038.1.g11193.t1	RLP	Spo09783	TM-CC	Sp_106030_mkqp.t1	RLP	AUR62008029-RA	RLK	Bv4_075600_xckp.t1	RLK
Sol_r1.0_p021.1.g47843.t1	RLK	Sol_r1.0_p040.1.g28885.t2	TM-CC	Spo09973	CNL	Sp_106040_epee.t1	RLK	AUR62008062-RA	RLK	Bv4_075600_xckp.t2	RLK
Sol_r1.0_p021.1.g48079.t1	RLK	Sol_r1.0_p040.1.g29032.t1	TM-CC	Spo10070	RLK	Sp_106740_wnas.t1	RLK	AUR62008174-RA	RLK	Bv4_075610_zzxx.t1	RLK
Sol_r1.0_p021.1.g48100.t1	RLK	Sol_r1.0_p041.1.g32743.t1	RLP	Spo10084	CNL	Sp_106860_jkyj.t1	RLK	AUR62008176-RA	RLK	Bv4_075620_dncp.t1	RLK
Sol_r1.0_p021.1.g48213.t1	RLK	Sol_r1.0_p042.1.g37932.t1	RLK	Spo10095	RLK	Sp_107010_iqpe.t1	RLK	AUR62008185-RA	RLP	Bv4_075700_szym.t1	TM-CC
Sol_r1.0_p021.1.g48216.t1	RLK	Sol_r1.0_p043.1.g47538.t2	TM-CC	Spo10113	RLK	Sp_107120_krup.t1	RLK	AUR62008246-RA	TM-CC	Bv4_077100_kaci.t1	RLK
Sol_r1.0_p021.1.g48242.t1	RLK	Sol_r1.0_p043.1.g47655.t1	RLK	Spo10132	TM-CC	Sp_107630_tnaw.t1	RLK	AUR62008351-RA	RLK	Bv4_077420_kruh.t1	RLK
Sol_r1.0_p021.1.g48321.t1	RLK	Sol_r1.0_p043.1.g47675.t1	TM-CC	Spo10374	RLP	Sp_107680_ctwu.t1	RLK	AUR62008453-RA	RLK	Bv4_077430_dwff.t1	TM-CC
Sol_r1.0_p021.1.g48394.t1	RLK	Sol_r1.0_p044.1.g45228.t7	TM-CC	Spo10486	RLP	Sp_107880_xnoc.t1	RLP	AUR62008467-RA	RLK	Bv4_077880_fzpt.t1	RLK
Sol_r1.0_p021.1.g48409.t4	TM-CC	Sol_r1.0_p044.1.g45401.t1	RLK	Spo10527	RLK	Sp_107910_hcjo.t1	CNL	AUR62008474-RA	RLK	Bv4_077880_fzpt.t2	RLK
Sol_r1.0_p021.1.g48435.t1	RLK	Sol_r1.0_p044.1.g45444.t1	RLK	Spo10528	RLK	Sp_108390_txmc.t3	TM-CC	AUR62008591-RA	RLK	Bv4_077880_fzpt.t3	RLK
Sol_r1.0_p021.1.g48515.t1	RLK	Sol_r1.0_p044.1.g45537.t1	TM-CC	Spo10574	TNL	Sp_109870_cdmq.t1	RLP	AUR62008657-RA	RLK	Bv4_077890_dcjk.t1	RLK
Sol_r1.0_p021.1.g48548.t1	RLK	Sol_r1.0_p044.1.g45645.t7	RLK	Spo10578	RLK	Sp_110000_kdpp.t1	RLK	AUR62008708-RA	TM-CC	Bv4_078930_joko.t1	RLK
Sol_r1.0_p021.1.g48549.t2	RLK	Sol_r1.0_p044.1.g45655.t2	RLK	Spo10592	TM-CC	Sp_111240_kymd.t1	RLK	AUR62008725-RA	CNL	Bv4_079050_swyp.t1	TM-CC
Sol_r1.0_p021.1.g48572.t1	RLK	Sol_r1.0_p044.1.g45760.t1	RLK	Spo10619	RLP	Sp_111510_texk.t1	CNL	AUR62008773-RA	RLK	Bv4_079620_wxjf.t1	RLK
Sol_r1.0_p021.1.g48650.t1	TM-CC	Sol_r1.0_p044.1.g45774.t2	RLK	Spo10714	RLK	Sp_111750_xzpn.t1	RLK	AUR62008779-RA	RLK	Bv4_079680_srac.t1	RLK
Sol_r1.0_p022.1.g11483.t2	RLK	Sol_r1.0_p046.1.g37469.t1	RLK	Spo10806	RLK	Sp_113370_yiaj.t1	RLK	AUR62008780-RA	RLK	Bv4_080890_hjjw.t1	RLK
Sol_r1.0_p022.1.g11514.t1	RLK	Sol_r1.0_p046.1.g37478.t2	RLK	Spo10828	RLK	Sp_113960_ejjk.t1	RLK	AUR62008781-RA	RLK	Bv4_080900_fedp.t1	RLK
Sol_r1.0_p022.1.g11540.t1	RLK	Sol_r1.0_p046.1.g37484.t1	RLK	Spo11006	RLK	Sp_114450_yraj.t1	RLK	AUR62008782-RA	RLK	Bv4_081960_kacj.t1	CNL
Sol_r1.0_p022.1.g11608.t1	RLP	Sol_r1.0_p046.1.g37489.t4	RLK	Spo11033	RLK	Sp_114770_wdih.t1	RLK	AUR62008797-RA	RLK	Bv4_081980_kigw.t1	CN
Sol_r1.0_p022.1.g11662.t1	TM-CC	Sol_r1.0_p046.1.g37526.t1	RLK	Spo11037	RLK	Sp_114850_eygm.t1	RLK	AUR62008801-RA	RLK	Bv4_082000_hhjh.t1	CNL
Sol_r1.0_p022.1.g11666.t3	RLK	Sol_r1.0_p046.1.g37534.t3	RLK	Spo11042	RLK	Sp_114850_eygm.t2	RLK	AUR62008806-RA	TM-CC	Bv4_082010_odwq.t1	CNL
Sol_r1.0_p022.1.g11714.t2	NBS>TX	Sol_r1.0_p046.1.g37541.t1	RLK	Spo11074	TM-CC	Sp_115070_wkmp.t1	RLK	AUR62008808-RA	RLK	Bv4_082220_fjik.t1	CNL
Sol_r1.0_p022.1.g11715.t2	NBS>NBS	Sol_r1.0_p046.1.g37544.t1	RLK	Spo11076	TM-CC	Sp_115320_jnco.t1	RLK	AUR62008809-RA	RLK	Bv4_082800_thds.t1	CNL
Sol_r1.0_p022.1.g11809.t1	RLK	Sol_r1.0_p047.1.g40203.t1	TM-CC	Spo11077	RLK	Sp_116250_ujam.t1	TM-CC	AUR62008829-RA	RLK	Bv4_083900_ukck.t1	TM-CC
Sol_r1.0_p022.1.g11827.t1	TM-CC	Sol_r1.0_p048.1.g25314.t1	TM-CC	Spo11079	RLK	Sp_116320_sous.t1	RLK	AUR62008845-RA	RLK	Bv4_085130_ratf.t1	RLP
Sol_r1.0_p022.1.g11833.t2	RLK	Sol_r1.0_p048.1.g25586.t1	RLK	Spo11086	TM-CC	Sp_116630_yshi.t1	RLK	AUR62008885-RA	RLK	Bv4_085150_kroz.t1	RLK
Sol_r1.0_p022.1.g11933.t1	TM-CC	Sol_r1.0_p048.1.g25597.t2	RLK	Spo11103	RLK	Sp_116900_egdp.t1	RLK	AUR62008890-RA	RLK	Bv4_085150_kroz.t2	RLK
Sol_r1.0_p022.1.g12014.t1	RLK	Sol_r1.0_p049.1.g41598.t2	TM-CC	Spo11104	RLK	Sp_117030_wmaw.t1	RLK	AUR62008914-RA	RLK	Bv4_085170_mxdg.t1	RLK
Sol_r1.0_p022.1.g12087.t2	RLK	Sol_r1.0_p049.1.g41761.t5	RLK	Spo11156	TM-CC	Sp_117730_rkah.t1	TM-CC	AUR62009020-RA	RLK	Bv4_085180_xism.t1	RLK
Sol_r1.0_p022.1.g12193.t6	TM-CC	Sol_r1.0_p049.1.g41802.t1	TM-CC	Spo11175	RLK	Sp_117740_jdfy.t1	CNL	AUR62009023-RA	RLK	Bv4_085240_dsja.t1	RLK
Sol_r1.0_p022.1.g12285.t1	RLK	Sol_r1.0_p050.1.g49376.t2	TM-CC	Spo11223	NL	Sp_117750_hpak.t1	CNL	AUR62009027-RA	RLK	Bv4_085240_dsja.t2	RLK
Sol_r1.0_p022.1.g12311.t1	TM-CC	Sol_r1.0_p050.1.g49407.t1	RLK	Spo11289	CN	Sp_117760_mxmy.t1	NL	AUR62009029-RA	RLK	Bv4_085310_xfwu.t1	NL
Sol_r1.0_p022.1.g12316.t1	RLP	Sol_r1.0_p050.1.g49558.t1	RLK	Spo11295	RLK	Sp_118000_chof.t1	RLK	AUR62009039-RA	TM-CC	Bv4_087170_ygkw.t1	CNL
Sol_r1.0_p022.1.g12382.t3	RLK	Sol_r1.0_p052.1.g15261.t1	RLP	Spo11320	RLP	Sp_118010_dhfn.t1	NL	AUR62009053-RA	CNL	Bv4_087260_yeqh.t1	RLK
Sol_r1.0_p022.1.g12456.t2	TM-CC	Sol_r1.0_p052.1.g15389.t1	RLK	Spo11331	RLK	Sp_118280_mgar.t1	RLK	AUR62009055-RA	NL	Bv4_087290_hjiz.t1	CN
Sol_r1.0_p022.1.g12560.t1	RLP	Sol_r1.0_p054.1.g29347.t1	RLK	Spo11355	RLK	Sp_118690_wpuh.t1	RLK	AUR62009057-RA	CNL	Bv4_087300_efce.t1	CN
Sol_r1.0_p022.1.g12583.t1	TM-CC	Sol_r1.0_p054.1.g29506.t1	RLK	Spo11372	RLK	Sp_119590_jzqz.t1	RLK	AUR62009058-RA	CNL	Bv4_087460_xcgy.t1	TM-CC
Sol_r1.0_p023.1.g51992.t1	RLK	Sol_r1.0_p054.1.g29511.t2	RLK	Spo11373	RLK	Sp_120310_ncro.t1	RLK	AUR62009059-RA	CNL	Bv4_087530_ghwz.t1	CNL
Sol_r1.0_p023.1.g52092.t2	NBS>OTHER	Sol_r1.0_p054.1.g29518.t2	RLK	Spo11396	RLK	Sp_120320_xhmy.t1	RLK	AUR62009075-RA	RLK	Bv4_087550_pgsa.t1	NL
Sol_r1.0_p023.1.g52108.t1	RLK	Sol_r1.0_p054.1.g29549.t2	RLK	Spo11492	RLK	Sp_120330_pqur.t1	RLK	AUR62009116-RA	RLK	Bv4_087560_hrdz.t1	CNL
Sol_r1.0_p023.1.g52354.t1	NBS>CNL	Sol_r1.0_p055.1.g31109.t1	RLK	Spo11493	RLK	Sp_120350_rpma.t1	RLK	AUR62009140-RA	TM-CC	Bv4_087580_pskn.t1	NL
Sol_r1.0_p023.1.g52466.t16	RLK	Sol_r1.0_p055.1.g31110.t2	RLK	Spo11494	RLK	Sp_121320_yjcz.t1	RLK	AUR62009144-RA	CNL	Bv4_087740_jpnk.t1	TM-CC
Sol_r1.0_p024.1.g13394.t2	RLK	Sol_r1.0_p055.1.g31112.t1	RLK	Spo11514	RLK	Sp_121370_awkj.t1	RLK	AUR62009193-RA	RLK	Bv4_087950_zpga.t1	CN
Sol_r1.0_p024.1.g13414.t1	RLK	Sol_r1.0_p055.1.g31145.t8	TM-CC	Spo11515	RLK	Sp_122240_gszm.t1	RLK	AUR62009198-RA	RLK	Bv4_087970_ugih.t1	NL
Sol_r1.0_p024.1.g13417.t2	TM-CC	Sol_r1.0_p055.1.g31153.t4	NBS>NL	Spo11630	RLK	Sp_122480_suzi.t1	TM-CC	AUR62009199-RA	RLK	Bv4_088010_uznf.t1	CNL
Sol_r1.0_p024.1.g13535.t3	TM-CC	Sol_r1.0_p055.1.g31168.t2	NBS>CNL	Spo11706	RLK	Sp_123980_kypd.t1	RLK	AUR62009224-RA	RLK	Bv4_088020_rpxc.t1	NBS
Sol_r1.0_p024.1.g13541.t1	RLP	Sol_r1.0_p055.1.g31246.t3	RLK	Spo11709	RLK	Sp_124010_qgdy.t1	RLP	AUR62009226-RA	RLK	Bv4_088030_hdaa.t1	CN
Sol_r1.0_p024.1.g13577.t1	RLK	Sol_r1.0_p055.1.g31255.t1	RLK	Spo11807	RLK	Sp_124020_rkzx.t1	RLP	AUR62009227-RA	RLK	Bv4_088060_owmm.t1	CNL
Sol_r1.0_p024.1.g13716.t4	NBS>NL	Sol_r1.0_p055.1.g31271.t1	NBS>NL	Spo11808	RLK	Sp_124380_megg.t1	RLK	AUR62009228-RA	RLK	Bv4_088080_qfrz.t1	CNL
Sol_r1.0_p024.1.g13842.t2	RLK	Sol_r1.0_p055.1.g31272.t3	NBS>NL	Spo11814	RLK	Sp_124380_megg.t2	RLK	AUR62009236-RA	RLK	Bv4_088220_ccsp.t1	RLP
Sol_r1.0_p024.1.g13893.t3	RLP	Sol_r1.0_p055.1.g31276.t1	RLK	Spo11823	RLK	Sp_124610_oyzx.t1	RLK	AUR62009261-RA	RLK	Bv4_088370_qyuw.t1	RLK
Sol_r1.0_p024.1.g13907.t5	RLK	Sol_r1.0_p055.1.g31282.t7	RLK	Spo11824	RLK	Sp_125510_edeh.t1	RLK	AUR62009278-RA	NL	Bv4_089500_cumk.t1	NL
Sol_r1.0_p024.1.g13911.t1	RLK	Sol_r1.0_p056.1.g39769.t1	RLP	Spo11825	RLK	Sp_126740_wnai.t1	RLK	AUR62009280-RA	NL	Bv4_089550_fzgy.t1	NL
Sol_r1.0_p024.1.g13948.t6	RLK	Sol_r1.0_p056.1.g39771.t1	RLK	Spo11826	RLK	Sp_126780_afxu.t1	RLK	AUR62009282-RA	CNL	Bv4_090250_torx.t1	RLP
Sol_r1.0_p024.1.g14157.t2	RLK	Sol_r1.0_p057.1.g23578.t3	RLK	Spo11827	RLK	Sp_127250_fgyr.t1	RLK	AUR62009340-RA	CNL	Bv4_090330_xsfh.t1	RLP
Sol_r1.0_p024.1.g14240.t1	RLP	Sol_r1.0_p057.1.g23785.t1	RLK	Spo11828	RLK	Sp_127260_qasz.t1	RLK	AUR62009344-RA	CNL	Bv4_090340_qswx.t1	RLP
Sol_r1.0_p024.1.g14242.t1	RLP	Sol_r1.0_p057.1.g23866.t2	RLK	Spo11841	TM-CC	Sp_127990_quxm.t1	RLP	AUR62009345-RA	RLK	Bv4_090420_sqsp.t1	RLP
Sol_r1.0_p024.1.g14243.t1	RLP	Sol_r1.0_p057.1.g23945.t3	RLK	Spo11846	RLK	Sp_128050_yojw.t1	RLP	AUR62009359-RA	CNL	Bv4_090510_myqr.t1	RLK
Sol_r1.0_p024.1.g14288.t3	RLP	Sol_r1.0_p057.1.g24024.t1	NBS>CN	Spo11867	TM-CC	Sp_128560_setc.t1	RLK	AUR62009360-RA	CNL	Bv4_090550_fcrj.t1	RLP
Sol_r1.0_p024.1.g14358.t1	NBS>NL	Sol_r1.0_p057.1.g24031.t2	NBS>CN	Spo11898	TM-CC	Sp_128590_cxjx.t1	RLK	AUR62009361-RA	CNL	Bv4_090940_iuzt.t1	NL
Sol_r1.0_p024.1.g14360.t1	NBS>NL	Sol_r1.0_p057.1.g24035.t1	NBS>CN	Spo11975	RLK	Sp_128600_qqdu.t1	RLK	AUR62009384-RA	TM-CC	Bv4_090980_ghkj.t1	RLK
Sol_r1.0_p024.1.g14516.t1	RLK	Sol_r1.0_p057.1.g24036.t3	NBS>NBS	Spo11978	TM-CC	Sp_129280_dazu.t1	RLK	AUR62009406-RA	NL	Bv4_091090_rtak.t1	RLK
Sol_r1.0_p024.1.g14540.t2	NBS>CNL	Sol_r1.0_p057.1.g24060.t2	RLK	Spo12019	RLK	Sp_129520_zhzz.t1	RLK	AUR62009407-RA	NBS	Bv4_091230_czsz.t1	TN
Sol_r1.0_p025.1.g42302.t3	RLK	Sol_r1.0_p057.1.g24064.t1	RLP	Spo12041	RLK	Sp_129650_zhot.t1	RLK	AUR62009409-RA	CNL	Bv4_091520_ohgj.t1	NL
Sol_r1.0_p025.1.g42473.t1	TM-CC	Sol_r1.0_p060.1.g47362.t2	RLP	Spo12046	CNL	Sp_130130_hccx.t1	RLK	AUR62009438-RA	RLP	Bv4_092240_ypma.t1	TM-CC
Sol_r1.0_p025.1.g42484.t1	NBS>NL	Sol_r1.0_p061.1.g9335.t2	RLK	Spo12068	RLK	Sp_130600_xkmz.t1	TM-CC	AUR62009497-RA	RLK	Bv4_092340_smrf.t1	RLK
Sol_r1.0_p025.1.g42583.t1	RLK	Sol_r1.0_p061.1.g9373.t1	TM-CC	Spo12076	TM-CC	Sp_130650_epkq.t1	TM-CC	AUR62009499-RA	RLK	Bv4_092510_oiop.t1	RLP
Sol_r1.0_p025.1.g42584.t1	RLK	Sol_r1.0_p062.1.g48929.t1	RLK	Spo12078	RLK	Sp_131190_orjp.t1	RLK	AUR62009500-RA	RLK	Bv4_095100_nork.t1	RLK
Sol_r1.0_p025.1.g42640.t4	RLK	Sol_r1.0_p062.1.g48939.t1	RLK	Spo12112	RLK	Sp_131610_uzop.t1	RLK	AUR62009502-RA	RLK	Bv4_097070_wyjs.t1	RLK
Sol_r1.0_p026.1.g31610.t2	RLK	Sol_r1.0_p065.1.g24431.t5	RLK	Spo12146	TM-CC	Sp_131790_egqx.t1	TM-CC	AUR62009503-RA	RLK	Bv4_097130_wdct.t1	RLK
Sol_r1.0_p026.1.g31611.t2	RLK	Sol_r1.0_p065.1.g24434.t29	RLK	Spo12203	RLK	Sp_132540_nysa.t1	RLP	AUR62009699-RA	RLK	Bv4_097190_dehy.t1	RLK
Sol_r1.0_p026.1.g31614.t1	RLK	Sol_r1.0_p065.1.g24444.t3	RLK	Spo12306	TM-CC	Sp_132580_ksmj.t1	RLK	AUR62009725-RA	RLK	Bv5_097930_juac.t1	TM-CC
Sol_r1.0_p026.1.g31624.t1	RLK	Sol_r1.0_p065.1.g24446.t4	RLK	Spo12323	RLK	Sp_132580_ksmj.t2	RLK	AUR62009822-RA	TM-CC	Bv5_098310_eior.t1	RLK
Sol_r1.0_p026.1.g31667.t1	RLK	Sol_r1.0_p065.1.g24469.t1	RLK	Spo12326	RLK	Sp_133190_yqfx.t1	RLK	AUR62009826-RA	RLK	Bv5_098490_qoet.t1	RLK
Sol_r1.0_p026.1.g31963.t6	RLK	Sol_r1.0_p065.1.g24470.t1	RLK	Spo12343	TM-CC	Sp_133190_yqfx.t2	RLK	AUR62009918-RA	RLK	Bv5_098830_ywyo.t1	RLK
Sol_r1.0_p026.1.g32134.t6	RLP	Sol_r1.0_p065.1.g24474.t2	RLK	Spo12356	RLK	Sp_133890_wxdc.t1	RLP	AUR62009973-RA	NL	Bv5_099400_ijae.t1	RLK
Sol_r1.0_p027.1.g44454.t1	RLK	Sol_r1.0_p065.1.g24476.t1	NBS>NL	Spo12368	TM-CC	Sp_134620_xqhi.t1	RLK	AUR62010030-RA	NL	Bv5_099450_kjqk.t1	RLK
Sol_r1.0_p027.1.g44479.t2	RLK	Sol_r1.0_p065.1.g24480.t4	RLK	Spo12413	RLK	Sp_134790_kmwt.t1	RLK	AUR62010119-RA	RLK	Bv5_099850_gjge.t1	TM-CC
Sol_r1.0_p027.1.g44639.t2	RLK	Sol_r1.0_p065.1.g24493.t1	RLK	Spo12521	RLK	Sp_135030_nyeg.t1	RLK	AUR62010124-RA	RLK	Bv5_100350_myee.t1	TX
Sol_r1.0_p027.1.g44692.t2	RLK	Sol_r1.0_p065.1.g24498.t1	RLP	Spo12657	RLK	Sp_135110_ycea.t1	RLK	AUR62010127-RA	CNL	Bv5_100530_wiki.t1	RLK
Sol_r1.0_p027.1.g44790.t1	RLP	Sol_r1.0_p065.1.g24555.t1	RLK	Spo12719	RLK	Sp_135330_iroe.t1	TM-CC	AUR62010129-RA	CNL	Bv5_100530_wiki.t2	RLK
Sol_r1.0_p027.1.g44793.t1	RLP	Sol_r1.0_p066.1.g24915.t1	RLK	Spo12736	CNL	Sp_135750_pahy.t1	RLP	AUR62010140-RA	RLK	Bv5_100680_njto.t1	TM-CC
Sol_r1.0_p027.1.g44959.t3	TM-CC	Sol_r1.0_p067.1.g8995.t1	RLK	Spo12773	RLK	Sp_135830_rgsg.t1	RLK	AUR62010167-RA	CNL	Bv5_100680_njto.t2	TM-CC
Sol_r1.0_p028.1.g28332.t1	RLK	Sol_r1.0_p067.1.g8997.t2	NBS>NL	Spo12784	CNL	Sp_135830_rgsg.t2	RLK	AUR62010175-RA	NL	Bv5_101670_xpru.t1	RLK
Sol_r1.0_p028.1.g28398.t1	RLK	Sol_r1.0_p067.1.g8999.t1	NBS>CNL	Spo12807	TM-CC	Sp_136360_xzxm.t1	RLK	AUR62010185-RA	NL	Bv5_102020_wkwk.t1	RLK
Sol_r1.0_p028.1.g28631.t1	RLK	Sol_r1.0_p070.1.g8602.t1	NBS>CN	Spo12821	NL	Sp_136380_asgk.t1	RLP	AUR62010196-RA	NL	Bv5_102020_wkwk.t2	RLK
Sol_r1.0_p029.1.g40337.t1	RLK	Sol_r1.0_p070.1.g8616.t1	NBS>CNL	Spo12831	RLK	Sp_136640_nneo.t1	RLK	AUR62010199-RA	NBS	Bv5_103080_zgue.t1	RLP
Sol_r1.0_p029.1.g40475.t9	RLK	Sol_r1.0_p074.1.g18577.t2	TM-CC	Spo12852	RLK	Sp_136700_qjet.t1	TM-CC	AUR62010202-RA	NL	Bv5_103410_twgr.t1	RLK
Sol_r1.0_p029.1.g40489.t1	RLK	Sol_r1.0_p074.1.g18650.t1	TM-CC	Spo12903	NL	Sp_137480_rarz.t1	RLK	AUR62010204-RA	NL	Bv5_105140_pesz.t1	RLP
Sol_r1.0_p029.1.g40517.t1	TM-CC	Sol_r1.0_p077.1.g18159.t12	NBS>CNL	Spo12905	CNL	Sp_138080_rexp.t1	TM-CC	AUR62010212-RA	NL	Bv5_105140_pesz.t2	TM-CC
Sol_r1.0_p029.1.g40565.t1	RLK	Sol_r1.0_p077.1.g18278.t1	RLK	Spo12916	RLK	Sp_138150_nmfm.t1	TM-CC	AUR62010235-RA	RLK	Bv5_105780_okuq.t1	TX
Sol_r1.0_p029.1.g40639.t1	RLK	Sol_r1.0_p077.1.g18279.t1	RLK	Spo12978	RLP	Sp_138150_nmfm.t2	TM-CC	AUR62010307-RA	NL	Bv5_105960_cxug.t1	CNL
Sol_r1.0_p029.1.g40877.t1	RLK	Sol_r1.0_p077.1.g18312.t3	TM-CC	Spo12997	RLP	Sp_138160_zqya.t1	CNL	AUR62010337-RA	CNL	Bv5_105980_aezo.t1	CNL
Sol_r1.0_p029.1.g40908.t1	RLP	Sol_r1.0_p077.1.g18322.t1	RLK	Spo13016	RLK	Sp_138160_zqya.t2	CNL	AUR62010338-RA	CNL	Bv5_105990_mxxc.t1	NL
Sol_r1.0_p029.1.g40938.t1	NBS>TNL	Sol_r1.0_p079.1.g50002.t1	NBS>CNL	Spo13034	OTHER	Sp_139120_amin.t1	RLK	AUR62010349-RA	CN	Bv5_108340_uoqe.t1	RLK
Sol_r1.0_p029.1.g40944.t1	RLK	Sol_r1.0_p082.1.g8046.t1	NBS>CN	Spo13120	RLK	Sp_139130_aoyu.t1	RLK	AUR62010410-RA	TM-CC	Bv5_108610_jmxs.t1	RLK
Sol_r1.0_p029.1.g40969.t1	TM-CC	Sol_r1.0_p089.1.g36305.t1	RLK	Spo13140	CNL	Sp_139360_rmwp.t1	RLK	AUR62010441-RA	RLP	Bv5_108610_jmxs.t2	RLK
Sol_r1.0_p029.1.g41003.t1	RLK	Sol_r1.0_p094.1.g1861.t1	RLK	Spo13161	RLK	Sp_140390_pdpf.t1	RLK	AUR62010471-RA	TM-CC	Bv5_108620_fzej.t1	RLK
Sol_r1.0_p029.1.g41069.t1	RLK	Sol_r1.0_p094.1.g1872.t1	RLK	Spo13163	RLP	Sp_140660_xfit.t1	CNL	AUR62010509-RA	RLK	Bv5_108620_fzej.t2	RLK
Sol_r1.0_p029.1.g41127.t1	RLK	Sol_r1.0_p096.1.g1640.t1	TM-CC	Spo13294	RLK	Sp_140810_mkgp.t1	RLK	AUR62010539-RA	RLK	Bv5_108750_kzhc.t1	TM-CC
Sol_r1.0_p029.1.g41134.t3	TM-CC	Sol_r1.0_p105.1.g12638.t1	RLK	Spo13314	RLK	Sp_142000_ayzm.t1	RLK	AUR62010601-RA	TM-CC	Bv5_111150_uqtm.t1	RLK
Sol_r1.0_p029.1.g41149.t5	TM-CC	Sol_r1.0_p108.1.g24797.t1	TM-CC	Spo13425	RLK	Sp_142020_xhkp.t1	TM-CC	AUR62010602-RA	TM-CC	Bv5_111240_wuqd.t1	RLK
Sol_r1.0_p029.1.g41152.t1	TM-CC	Sol_r1.0_p111.1.g3820.t1	RLK	Spo13426	RLK	Sp_142190_roze.t1	TM-CC	AUR62010613-RA	RLK	Bv5_111480_zdip.t1	RLK
Sol_r1.0_p029.1.g41188.t1	RLK	Sol_r1.0_p114.1.g8194.t1	RLK	Spo13461	TM-CC	Sp_142440_wyrp.t1	RLK	AUR62010703-RA	TX	Bv5_112590_xqdr.t1	RLK
Sol_r1.0_p029.1.g41278.t2	RLK	Sol_r1.0_p115.1.g15124.t3	RLP	Spo13500	TM-CC	Sp_142450_fadc.t1	RLK	AUR62010706-RA	NBS	Bv5_113770_efty.t1	CNL
Sol_r1.0_p029.1.g41310.t1	RLK	Sol_r1.0_p116.1.g10401.t1	RLK	Spo13581	RLK	Sp_142810_oczf.t1	RLK	AUR62010707-RA	NL	Bv5_113940_uhsx.t1	CNL
Sol_r1.0_p029.1.g41312.t1	RLK	Sol_r1.0_p116.1.g10414.t1	RLK	Spo13632	TM-CC	Sp_143040_zqnj.t1	RLK	AUR62010792-RA	TM-CC	Bv5_114100_nsqa.t1	RLK
Sol_r1.0_p029.1.g41313.t1	RLK			Spo13659	RLK	Sp_143590_kekt.t1	RLK	AUR62010797-RA	RLK	Bv5_114170_mziy.t1	RLK
Sol_r1.0_p030.1.g33070.t5	RLP			Spo13737	RLK	Sp_144180_nqnx.t1	RLK	AUR62010839-RA	RLK	Bv5_114190_tqdn.t1	TM-CC
Sol_r1.0_p030.1.g33242.t2	RLP			Spo13770	RLK	Sp_144640_asuu.t1	RLK	AUR62010896-RA	RLK	Bv5_115250_wxah.t1	RLK
Sol_r1.0_p030.1.g33319.t1	NBS>NBS			Spo13779	RLK	Sp_145480_mmjx.t1	RLK	AUR62010917-RA	RLK	Bv5_115450_dryo.t1	TM-CC
Sol_r1.0_p030.1.g33392.t1	TM-CC			Spo13790	TM-CC	Sp_145930_eqok.t1	TM-CC	AUR62010983-RA	RLK	Bv5_115600_hpod.t1	TM-CC
Sol_r1.0_p031.1.g14743.t2	RLK			Spo13813	RLK	Sp_146040_ijfw.t1	RLK	AUR62011047-RA	RLK	Bv5_115660_kjxz.t1	TM-CC
Sol_r1.0_p031.1.g14761.t2	RLK			Spo13844	RLK	Sp_146040_ijfw.t2	RLK	AUR62011075-RA	RLK	Bv5_115900_hqho.t1	RLK
Sol_r1.0_p031.1.g14819.t2	RLK			Spo13845	RLK	Sp_146790_yyfp.t1	RLK	AUR62011195-RA	RLK	Bv5_116410_yxaz.t1	NBS
Sol_r1.0_p031.1.g14828.t1	RLP			Spo13925	RLK	Sp_146940_wmqa.t1	RLK	AUR62011202-RA	RLK	Bv5_116620_egnq.t1	RLK
Sol_r1.0_p031.1.g14903.t1	RLK			Spo13974	RLK	Sp_147020_onii.t1	RLK	AUR62011230-RA	RLP	Bv5_117470_npus.t1	RLP
Sol_r1.0_p032.1.g20357.t1	RLK			Spo13975	TM-CC	Sp_147060_zmpi.t1	RLK	AUR62011264-RA	TM-CC	Bv5_117620_ehfg.t1	RLK
Sol_r1.0_p032.1.g20464.t3	TM-CC			Spo14020	RLK	Sp_147280_qgff.t1	RLK	AUR62011270-RA	RLK	Bv5_117620_ehfg.t2	RLK
Sol_r1.0_p033.1.g6704.t1	RLP			Spo14060	RLK	Sp_147690_khzk.t1	RLP	AUR62011283-RA	RLK	Bv5_117640_hedw.t1	RLK
Sol_r1.0_p033.1.g6766.t1	RLK			Spo14126	TM-CC	Sp_147880_qyhp.t1	RLK	AUR62011321-RA	RLK	Bv5_117650_edrm.t1	RLK
Sol_r1.0_p033.1.g6769.t1	RLK			Spo14134	CNL	Sp_149010_qsxp.t1	RLK	AUR62011327-RA	RLK	Bv5_117660_hnza.t1	RLK
Sol_r1.0_p033.1.g6795.t1	RLK			Spo14136	CNL	Sp_149290_xinf.t1	RLK	AUR62011365-RA	RLK	Bv5_119000_ajai.t1	RLK
Sol_r1.0_p033.1.g6812.t4	RLK			Spo14140	RLK	Sp_149730_dsrw.t1	TM-CC	AUR62011366-RA	RLK	Bv5_119800_woex.t1	RLP
Sol_r1.0_p033.1.g6814.t1	RLK			Spo14205	RLK	Sp_149730_dsrw.t2	TM-CC	AUR62011367-RA	RLK	Bv5_120080_mwsw.t1	TM-CC
Sol_r1.0_p033.1.g6826.t1	RLK			Spo14208	RLK	Sp_150770_ajhj.t1	TM-CC	AUR62011368-RA	RLK	Bv5_121910_tdqk.t1	RLK
Sol_r1.0_p033.1.g6827.t1	TM-CC			Spo14209	RLK	Sp_150810_jmto.t1	TM-CC	AUR62011371-RA	RLK	Bv5_123030_wogj.t1	RLK
Sol_r1.0_p033.1.g6878.t1	RLK			Spo14214	RLK	Sp_150910_yrqo.t1	RLK	AUR62011373-RA	RLK	Bv5_123190_jkwg.t1	TM-CC
Sol_r1.0_p033.1.g6899.t1	RLK			Spo14215	RLK	Sp_151100_nsgg.t1	RLK	AUR62011497-RA	RLP	Bv5_123500_nyxm.t1	TM-CC
Sol_r1.0_p033.1.g6977.t1	RLK			Spo14217	RLK	Sp_151380_erdj.t1	RLK	AUR62011514-RA	RLP	Bv5_125130_wfph.t2	RLK
Sol_r1.0_p033.1.g6987.t3	RLK			Spo14220	CNL	Sp_151400_rrfk.t1	RLK	AUR62011534-RA	CNL	Bv5_125460_kzzo.t1	RLP
Sol_r1.0_p033.1.g7028.t1	RLK			Spo14231	RLK	Sp_151490_qcxd.t1	RLK	AUR62011563-RA	RLK	Bv5_125470_cimm.t1	CN
Sol_r1.0_p033.1.g7102.t1	RLK			Spo14236	RLK	Sp_152030_dpfs.t1	RLK	AUR62011566-RA	TM-CC	Bv5_125530_nrqy.t1	RLK
Sol_r1.0_p033.1.g7106.t1	TM-CC			Spo14290	RLK	Sp_152480_imzf.t1	RLK	AUR62011568-RA	TM-CC	Bv6_127270_dipx.t1	RLK
Sol_r1.0_p033.1.g7217.t4	TM-CC			Spo14292	RLK	Sp_152490_fxng.t1	TM-CC	AUR62011591-RA	RLP	Bv6_127350_rqxn.t1	TM-CC
Sol_r1.0_p034.1.g27878.t1	RLP			Spo14294	RLK	Sp_152540_fyyd.t1	RLK	AUR62011611-RA	RLK	Bv6_127460_ewwh.t1	RLK
Sol_r1.0_p034.1.g28106.t2	RLP			Spo14299	RLK	Sp_152570_trzn.t1	RLK	AUR62011612-RA	RLK	Bv6_128490_djwz.t1	RLP
Sol_r1.0_p034.1.g28171.t1	NBS>NBS			Spo14320	CNL	Sp_153340_urud.t1	RLK	AUR62011615-RA	RLK	Bv6_129390_pdxa.t1	NL
Sol_r1.0_p034.1.g28178.t3	NBS>NL			Spo14366	TM-CC	Sp_153640_woah.t1	RLK	AUR62011633-RA	RLK	Bv6_129670_nmzd.t2	TM-CC
Sol_r1.0_p034.1.g28182.t2	RLK			Spo14390	RLK	Sp_153920_fofx.t1	NL	AUR62011634-RA	RLK	Bv6_130400_nqyz.t1	TM-CC
Sol_r1.0_p035.1.g44069.t1	RLP			Spo14409	RLK	Sp_153930_gguc.t1	RLP	AUR62011726-RA	TM-CC	Bv6_131360_jmcp.t1	RLK
Sol_r1.0_p035.1.g44185.t2	NBS>NBS			Spo14410	RLK	Sp_154970_pked.t1	RLK	AUR62011792-RA	RLK	Bv6_131900_kgwr.t1	RLK
Sol_r1.0_p036.1.g4098.t1	RLK			Spo14423	RLK	Sp_155370_zhdx.t1	NL	AUR62011812-RA	TM-CC	Bv6_132050_qdna.t1	TM-CC
Sol_r1.0_p036.1.g4121.t1	RLK			Spo14461	RLK	Sp_155410_xskn.t1	RLK	AUR62011917-RA	NBS	Bv6_132870_gxut.t1	TM-CC
Sol_r1.0_p036.1.g4126.t1	RLK			Spo14495	CNL	Sp_155810_mczy.t1	RLK	AUR62011987-RA	RLP	Bv6_132890_oton.t1	TM-CC
Sol_r1.0_p036.1.g4344.t1	RLP			Spo14509	RLK	Sp_156070_srzf.t1	TM-CC	AUR62012022-RA	RLK	Bv6_133570_nwxn.t1	RLK
Sol_r1.0_p037.1.g43512.t1	RLK			Spo14525	CNL	Sp_156610_aysa.t1	RLK	AUR62012023-RA	RLK	Bv6_134990_tuiy.t1	RLK
Sol_r1.0_p037.1.g43555.t3	RLK			Spo14630	RLK	Sp_156670_zciq.t1	RLK	AUR62012063-RA	RLK	Bv6_135110_czju.t1	TM-CC
Sol_r1.0_p037.1.g43708.t1	RLK			Spo14643	RLK	Sp_156780_pfda.t1	RLK	AUR62012081-RA	RLP	Bv6_135950_eedc.t1	RLK
Sol_r1.0_p037.1.g43720.t1	TM-CC			Spo14644	RLK	Sp_156790_ghtq.t1	RLK	AUR62012128-RA	RLK	Bv6_136390_osyr.t1	RLK
Sol_r1.0_p037.1.g43723.t2	TM-CC			Spo14647	RLK	Sp_157490_ydqo.t1	RLK	AUR62012143-RA	RLK	Bv6_137450_pjpp.t1	RLK
Sol_r1.0_p037.1.g43726.t1	RLK			Spo14651	RLK	Sp_157680_ejhz.t1	RLP	AUR62012193-RA	RLK	Bv6_137450_pjpp.t2	RLK
Sol_r1.0_p037.1.g43800.t1	RLK			Spo14681	RLK	Sp_158430_sxto.t1	TM-CC	AUR62012195-RA	RLK	Bv6_138000_szwx.t1	RLK
Sol_r1.0_p037.1.g43883.t1	RLK			Spo14719	NL	Sp_158960_xhke.t1	RLP	AUR62012211-RA	RLK	Bv6_138010_ehow.t1	RLK
Sol_r1.0_p037.1.g43979.t13	RLK			Spo14761	TX	Sp_159850_mkkq.t1	RLK	AUR62012253-RA	RLK	Bv6_138020_hfkk.t1	RLK
Sol_r1.0_p038.1.g11054.t2	RLP			Spo14902	RLK	Sp_159850_mkkq.t2	RLK	AUR62012275-RA	TM-CC	Bv6_138030_hrck.t1	RLK
Sol_r1.0_p038.1.g11055.t1	NBS>NBS			Spo14957	TM-CC	Sp_159950_eyst.t1	TM-CC	AUR62012287-RA	RLK	Bv6_138040_pwtm.t1	RLK
Sol_r1.0_p038.1.g11057.t1	NBS>NBS			Spo15018	RLK	Sp_160000_nxjh.t1	CN	AUR62012301-RA	TM-CC	Bv6_138300_zanw.t1	RLK
Sol_r1.0_p038.1.g11072.t1	NBS>NL			Spo15025	TM-CC	Sp_161390_ypqi.t1	RLP	AUR62012316-RA	RLK	Bv6_138300_zanw.t2	RLK
Sol_r1.0_p038.1.g11074.t1	NBS>CN			Spo15100	RLK	Sp_161520_masc.t1	RLK	AUR62012346-RA	TM-CC	Bv6_138340_awpn.t1	RLK
Sol_r1.0_p038.1.g11079.t2	RLK			Spo15108	RLK	Sp_162100_zons.t1	TM-CC	AUR62012368-RA	RLK	Bv6_138830_sgey.t1	RLK
Sol_r1.0_p038.1.g11193.t1	RLP			Spo15148	RLK	Sp_162360_hzsz.t1	RLK	AUR62012370-RA	RLK	Bv6_139100_pnin.t1	RLK
Sol_r1.0_p038.1.g11194.t1	RLP			Spo15212	RLK	Sp_162440_awcw.t1	RLP	AUR62012396-RA	RLK	Bv6_139370_pthy.t1	TM-CC
Sol_r1.0_p040.1.g28885.t2	TM-CC			Spo15213	RLK	Sp_163310_sjki.t1	RLK	AUR62012397-RA	RLK	Bv6_139370_pthy.t2	TM-CC
Sol_r1.0_p040.1.g29032.t1	TM-CC			Spo15222	RLP	Sp_163810_izkx.t1	RLK	AUR62012409-RA	RLK	Bv6_139460_qytc.t1	TM-CC
Sol_r1.0_p040.1.g29109.t1	TM-CC			Spo15239	CN	Sp_164260_ijkr.t1	RLK	AUR62012451-RA	RLK	Bv6_139480_fadi.t1	RLK
Sol_r1.0_p041.1.g32460.t1	NBS>CN			Spo15303	RLK	Sp_165010_rimi.t1	TM-CC	AUR62012516-RA	RLK	Bv6_139600_megx.t1	RLK
Sol_r1.0_p041.1.g32743.t1	RLP			Spo15305	RLK	Sp_165170_audx.t1	RLK	AUR62012517-RA	RLK	Bv6_140500_jgpa.t1	RLP
Sol_r1.0_p041.1.g32809.t1	NBS>CNL			Spo15379	NL	Sp_166010_irrt.t1	RLP	AUR62012519-RA	RLK	Bv6_140500_jgpa.t2	RLP
Sol_r1.0_p041.1.g32931.t1	NBS>CNL			Spo15443	NL	Sp_166520_zwex.t1	RLK	AUR62012522-RA	RLK	Bv6_140530_qhaq.t1	RLP
Sol_r1.0_p042.1.g37910.t1	RLK			Spo15502	TM-CC	Sp_166520_zwex.t2	RLK	AUR62012524-RA	RLK	Bv6_140580_fxjm.t1	RLK
Sol_r1.0_p042.1.g37919.t1	RLK			Spo15515	RLK	Sp_167540_nhuc.t1	RLK	AUR62012525-RA	RLK	Bv6_140850_meiq.t1	RLK
Sol_r1.0_p042.1.g37932.t1	RLK			Spo15527	RLK	Sp_167540_nhuc.t2	RLK	AUR62012526-RA	RLK	Bv6_141020_moqj.t1	NL
Sol_r1.0_p043.1.g47538.t2	TM-CC			Spo15530	RLK	Sp_168200_qftg.t1	RLK	AUR62012529-RA	RLK	Bv6_141050_tjei.t1	NBS
Sol_r1.0_p043.1.g47655.t1	RLK			Spo15637	TM-CC	Sp_169130_kiru.t1	RLK	AUR62012530-RA	RLK	Bv6_141080_tcjf.t1	NL
Sol_r1.0_p043.1.g47675.t1	TM-CC			Spo15660	RLK	Sp_169130_kiru.t2	RLK	AUR62012532-RA	RLK	Bv6_141180_qsat.t1	RLP
Sol_r1.0_p043.1.g47796.t1	RLK			Spo15661	RLK	Sp_170170_qnqe.t1	RLK	AUR62012533-RA	RLK	Bv6_141530_nxig.t1	RLK
Sol_r1.0_p043.1.g47823.t1	RLK			Spo15662	RLK	Sp_170420_rcut.t1	NL	AUR62012562-RA	RLK	Bv6_141580_ozim.t1	RLK
Sol_r1.0_p044.1.g45228.t7	TM-CC			Spo15664	RLK	Sp_170800_tpgy.t1	RLK	AUR62012563-RA	RLK	Bv6_142450_tnrp.t1	RLK
Sol_r1.0_p044.1.g45278.t1	RLK			Spo15674	RLK	Sp_170860_dkxg.t1	RLK	AUR62012564-RA	RLK	Bv6_142460_dhim.t1	RLK
Sol_r1.0_p044.1.g45339.t1	RLK			Spo15676	RLK	Sp_171570_jiae.t1	RLK	AUR62012565-RA	RLK	Bv6_142530_kkft.t1	RLK
Sol_r1.0_p044.1.g45401.t1	RLK			Spo15686	CNL	Sp_171700_xfph.t1	RLK	AUR62012585-RA	TM-CC	Bv6_143620_cnch.t1	RLK
Sol_r1.0_p044.1.g45444.t1	RLK			Spo15721	TM-CC	Sp_172200_jjmq.t1	TM-CC	AUR62012590-RA	RLK	Bv6_145440_edoh.t1	RLK
Sol_r1.0_p044.1.g45537.t1	TM-CC			Spo15750	RLK	Sp_172290_ifdi.t1	TM-CC	AUR62012591-RA	RLK	Bv6_145450_yntc.t1	RLK
Sol_r1.0_p044.1.g45578.t1	RLK			Spo15781	RLK	Sp_172290_ifdi.t2	TM-CC	AUR62012592-RA	RLK	Bv6_145460_qdwn.t1	RLK
Sol_r1.0_p044.1.g45635.t1	RLK			Spo15833	RLK	Sp_173640_watm.t1	TM-CC	AUR62012593-RA	RLK	Bv6_145490_pgrw.t1	RLK
Sol_r1.0_p044.1.g45645.t7	RLK			Spo15835	RLK	Sp_174330_fmqe.t1	CN	AUR62012596-RA	RLK	Bv6_146080_jsdg.t1	RLK
Sol_r1.0_p044.1.g45655.t2	RLK			Spo15844	RLK	Sp_174480_qcdr.t1	RLK	AUR62012597-RA	RLK	Bv6_146080_jsdg.t2	RLK
Sol_r1.0_p044.1.g45760.t1	RLK			Spo15849	RLK	Sp_175080_syee.t1	RLK	AUR62012598-RA	RLK	Bv6_146210_sxcq.t1	RLK
Sol_r1.0_p044.1.g45774.t2	RLK			Spo15850	RLK	Sp_175830_yrqx.t1	RLK	AUR62012599-RA	RLK	Bv6_146290_xzxu.t1	TM-CC
Sol_r1.0_p044.1.g45847.t1	RLK			Spo15896	RLP	Sp_175960_rzge.t1	RLK	AUR62012601-RA	RLK	Bv6_146290_xzxu.t2	TM-CC
Sol_r1.0_p045.1.g23304.t1	RLK			Spo15918	RLK	Sp_176710_qigk.t1	RLP	AUR62012602-RA	RLK	Bv6_146290_xzxu.t3	TM-CC
Sol_r1.0_p045.1.g23310.t1	TM-CC			Spo15919	RLK	Sp_177800_xutc.t1	NL	AUR62012603-RA	RLK	Bv6_146580_pcpn.t1	RLK
Sol_r1.0_p045.1.g23418.t3	RLP			Spo15936	RLK	Sp_179130_ktkz.t1	RLK	AUR62012607-RA	RLK	Bv6_146590_knhj.t1	RLK
Sol_r1.0_p046.1.g37378.t1	RLK			Spo15948	RLK	Sp_179300_spwn.t1	RLK	AUR62012610-RA	RLK	Bv6_146790_ixgn.t1	CN
Sol_r1.0_p046.1.g37442.t2	RLK			Spo15964	RLP	Sp_179310_gftq.t1	RLK	AUR62012611-RA	RLK	Bv6_146960_quca.t1	RLK
Sol_r1.0_p046.1.g37450.t1	RLK			Spo15965	RLP	Sp_179430_wpka.t1	RLK	AUR62012614-RA	RLK	Bv6_147530_ijpw.t1	RLK
Sol_r1.0_p046.1.g37468.t1	RLK			Spo15971	RLP	Sp_179780_fscp.t1	RLK	AUR62012618-RA	RLK	Bv6_147660_fkrc.t1	RLK
Sol_r1.0_p046.1.g37469.t1	RLK			Spo15979	RLK	Sp_179790_koyn.t1	RLK	AUR62012620-RA	RLK	Bv6_148520_tzmc.t1	RLK
Sol_r1.0_p046.1.g37478.t2	RLK			Spo15982	RLK	Sp_179800_izar.t1	RLK	AUR62012624-RA	RLK	Bv6_148670_zhic.t1	RLK
Sol_r1.0_p046.1.g37484.t1	RLK			Spo15995	TM-CC	Sp_180720_eoac.t1	RLK	AUR62012625-RA	RLK	Bv6_149110_dpky.t1	TM-CC
Sol_r1.0_p046.1.g37489.t4	RLK			Spo16058	RLK	Sp_181300_sufe.t1	CNL	AUR62012626-RA	RLK	Bv6_149270_zsci.t1	TM-CC
Sol_r1.0_p046.1.g37526.t1	RLK			Spo16059	RLK	Sp_181320_uqrf.t1	RLK	AUR62012627-RA	RLK	Bv6_149720_nfpx.t1	RLK
Sol_r1.0_p046.1.g37534.t3	RLK			Spo16060	RLK	Sp_181910_tohh.t1	NL	AUR62012631-RA	RLK	Bv6_149750_hpzo.t1	RLK
Sol_r1.0_p046.1.g37541.t1	RLK			Spo16064	RLK	Sp_181920_cpoc.t1	RLP	AUR62012633-RA	RLK	Bv6_150070_iqhc.t1	RLK
Sol_r1.0_p046.1.g37544.t1	RLK			Spo16065	RLK	Sp_182250_hcpo.t1	RLK	AUR62012634-RA	RLK	Bv6_150090_nhyf.t1	RLK
Sol_r1.0_p046.1.g37718.t2	RLK			Spo16088	RLK	Sp_182500_xyfi.t1	RLK	AUR62012666-RA	CNL	Bv6_150100_wspm.t1	RLK
Sol_r1.0_p047.1.g40203.t1	TM-CC			Spo16095	RLK	Sp_183280_cran.t1	RLP	AUR62012704-RA	RLK	Bv6_151130_jrcw.t1	RLK
Sol_r1.0_p048.1.g25314.t1	TM-CC			Spo16116	RLK	Sp_184060_epoi.t1	RLK	AUR62012753-RA	RLK	Bv6_151170_dauh.t1	CNL
Sol_r1.0_p048.1.g25529.t1	RLK			Spo16117	RLK	Sp_184090_uxrr.t1	RLK	AUR62012774-RA	RLK	Bv6_151710_ujnj.t1	RLK
Sol_r1.0_p048.1.g25584.t1	RLK			Spo16137	CNL	Sp_184160_yxgc.t1	RLK	AUR62012775-RA	RLK	Bv6_151710_ujnj.t2	RLK
Sol_r1.0_p048.1.g25586.t1	RLK			Spo16178	RLK	Sp_185250_fted.t1	RLK	AUR62012776-RA	RLK	Bv6_151740_frza.t1	RLK
Sol_r1.0_p048.1.g25597.t2	RLK			Spo16207	RLP	Sp_185320_dhph.t1	RLK	AUR62012816-RA	TM-CC	Bv6_151750_hjtq.t1	TM-CC
Sol_r1.0_p048.1.g25605.t4	RLK			Spo16272	TM-CC	Sp_185850_krch.t1	CNL	AUR62012824-RA	RLK	Bv6_152750_xsex.t1	NL
Sol_r1.0_p048.1.g25618.t1	RLK			Spo16304	RLK	Sp_187420_gdhm.t1	RLK	AUR62012869-RA	CNL	Bv6_152760_fdhj.t1	NL
Sol_r1.0_p048.1.g25628.t1	RLK			Spo16504	RLK	Sp_187580_kfjg.t1	RLK	AUR62013035-RA	RLK	Bv6_153050_uaqg.t1	RLK
Sol_r1.0_p048.1.g25633.t1	RLK			Spo16512	RLP	Sp_189550_rsyj.t1	RLK	AUR62013045-RA	TM-CC	Bv6_154470_scmt.t1	RLK
Sol_r1.0_p048.1.g25635.t1	RLK			Spo16601	TM-CC	Sp_189840_jotp.t1	TM-CC	AUR62013114-RA	RLK	Bv6_154730_dmko.t3	TM-CC
Sol_r1.0_p049.1.g41598.t2	TM-CC			Spo16674	TM-CC	Sp_189850_peju.t1	RLK	AUR62013120-RA	RLK	Bv6_154890_jepx.t1	RLK
Sol_r1.0_p049.1.g41761.t5	RLK			Spo16828	RLK	Sp_190620_jgnh.t1	TM-CC	AUR62013122-RA	CNL	Bv6_155100_mgkc.t1	TM-CC
Sol_r1.0_p049.1.g41802.t1	TM-CC			Spo16906	RLK	Sp_191010_aiud.t1	RLK	AUR62013123-RA	CNL	Bv6_155300_gcma.t1	RLK
Sol_r1.0_p049.1.g41908.t1	RLP			Spo16919	RLP	Sp_191360_twgx.t1	TM-CC	AUR62013134-RA	RLK	Bv6_155650_wiuz.t1	RLP
Sol_r1.0_p050.1.g49376.t2	TM-CC			Spo16957	RLK	Sp_192500_nzmu.t1	RLK	AUR62013135-RA	RLK	Bv6_155950_ksro.t1	TNL
Sol_r1.0_p050.1.g49407.t1	RLK			Spo16967	RLK	Sp_193320_fugt.t1	RLK	AUR62013137-RA	RLK	Bv6_155950_ksro.t2	TNL
Sol_r1.0_p050.1.g49558.t1	RLK			Spo16991	NBS	Sp_193370_eqxy.t1	NL	AUR62013166-RA	NL	Bv6_155950_ksro.t3	TX
Sol_r1.0_p050.1.g49564.t1	RLK			Spo16994	RLK	Sp_193780_rmjk.t1	TM-CC	AUR62013168-RA	CN	Bv6_156270_poxj.t1	RLK
Sol_r1.0_p051.1.g6260.t2	NBS>NL			Spo17274	CNL	Sp_194680_pwgj.t1	RLK	AUR62013194-RA	NL	Bv7_156650_wyxm.t1	RLK
Sol_r1.0_p051.1.g6454.t1	TM-CC			Spo17285	NBS	Sp_195100_fahw.t1	TM-CC	AUR62013204-RA	NBS	Bv7_156650_wyxm.t2	RLK
Sol_r1.0_p052.1.g15160.t2	RLK			Spo17300	RLP	Sp_195590_guyf.t1	RLK	AUR62013207-RA	CNL	Bv7_156710_xqwh.t1	RLK
Sol_r1.0_p052.1.g15163.t1	RLK			Spo17436	RLK	Sp_195810_spiy.t1	RLP	AUR62013208-RA	CNL	Bv7_156710_xqwh.t2	RLK
Sol_r1.0_p052.1.g15261.t1	RLP			Spo17561	RLK	Sp_196300_eetw.t1	RLK	AUR62013220-RA	RLK	Bv7_156750_mxym.t1	RLK
Sol_r1.0_p052.1.g15290.t1	RLP			Spo17608	RLK	Sp_196470_ajnt.t1	RLK	AUR62013285-RA	RLK	Bv7_156940_oqxr.t1	RLK
Sol_r1.0_p052.1.g15389.t1	RLK			Spo17684	CNL	Sp_196530_gxxw.t1	TM-CC	AUR62013293-RA	RLK	Bv7_157030_jeqj.t1	TM-CC
Sol_r1.0_p052.1.g15469.t1	RLK			Spo17743	RLK	Sp_196690_cdsm.t1	TM-CC	AUR62013456-RA	TM-CC	Bv7_157130_rfjq.t1	CNL
Sol_r1.0_p052.1.g15470.t2	RLK			Spo17791	RLK	Sp_197470_msiw.t1	TM-CC	AUR62013498-RA	RLK	Bv7_157130_rfjq.t2	CNL
Sol_r1.0_p054.1.g29347.t1	RLK			Spo17792	RLK	Sp_199530_turx.t1	RLK	AUR62013519-RA	RLK	Bv7_157470_urmk.t1	RLK
Sol_r1.0_p054.1.g29429.t1	RLK			Spo17905	RLK	Sp_199620_gixg.t1	TM-CC	AUR62013642-RA	RLK	Bv7_157500_hcry.t1	RLK
Sol_r1.0_p054.1.g29506.t1	RLK			Spo17917	RLP	Sp_199930_fefm.t1	RLK	AUR62013663-RA	TM-CC	Bv7_157730_wzhn.t1	RLK
Sol_r1.0_p054.1.g29511.t2	RLK			Spo17963	RLK	Sp_200330_jcdk.t1	RLP	AUR62013669-RA	TM-CC	Bv7_158000_okid.t1	RLP
Sol_r1.0_p054.1.g29518.t2	RLK			Spo18093	RLK	Sp_201720_cdry.t1	NL	AUR62013856-RA	NL	Bv7_158000_okid.t2	RLP
Sol_r1.0_p054.1.g29549.t2	RLK			Spo18120	RLK	Sp_201770_masy.t1	RLK	AUR62013868-RA	RLK	Bv7_158700_tqms.t1	TM-CC
Sol_r1.0_p054.1.g29618.t3	RLK			Spo18160	RLK	Sp_203450_cnya.t1	CN	AUR62013869-RA	RLK	Bv7_159070_qhcp.t1	CNL
Sol_r1.0_p055.1.g30912.t1	RLK			Spo18189	RLK	Sp_204720_gxpq.t1	RLK	AUR62013903-RA	NL	Bv7_160590_fwzp.t1	TM-CC
Sol_r1.0_p055.1.g30963.t4	RLK			Spo18281	RLP	Sp_205740_iqsu.t1	TM-CC	AUR62013939-RA	RLK	Bv7_160640_sdkg.t1	RLK
Sol_r1.0_p055.1.g30966.t6	RLK			Spo18310	RLP	Sp_205990_itsz.t1	RLK	AUR62013975-RA	RLK	Bv7_161950_whtf.t1	TM-CC
Sol_r1.0_p055.1.g30967.t4	TM-CC			Spo18356	CNL	Sp_206150_kznw.t1	RLK	AUR62014060-RA	RLK	Bv7_162840_npek.t1	RLK
Sol_r1.0_p055.1.g30969.t1	TM-CC			Spo18388	CNL	Sp_207110_fdft.t1	RLK	AUR62014078-RA	RLK	Bv7_164130_cqoc.t1	TM-CC
Sol_r1.0_p055.1.g30972.t4	TM-CC			Spo18397	RLK	Sp_207520_khcy.t1	RLK	AUR62014086-RA	RLK	Bv7_164640_weio.t1	TM-CC
Sol_r1.0_p055.1.g31109.t1	RLK			Spo18409	TM-CC	Sp_207770_uiim.t1	RLK	AUR62014120-RA	RLK	Bv7_165620_ijii.t1	RLK
Sol_r1.0_p055.1.g31110.t2	RLK			Spo18418	RLK	Sp_208280_ytsj.t1	RLK	AUR62014169-RA	NBS	Bv7_165650_huoh.t1	RLK
Sol_r1.0_p055.1.g31112.t1	RLK			Spo18460	RLK	Sp_208530_ygce.t1	RLK	AUR62014290-RA	TM-CC	Bv7_165660_efzf.t1	RLK
Sol_r1.0_p055.1.g31145.t8	TM-CC			Spo18588	CNL	Sp_209020_wgyr.t1	RLP	AUR62014300-RA	RLK	Bv7_165990_zitp.t1	TM-CC
Sol_r1.0_p055.1.g31153.t4	NBS>NL			Spo18593	TM-CC	Sp_209970_cfsp.t1	TM-CC	AUR62014333-RA	CNL	Bv7_166020_dxmn.t1	RLP
Sol_r1.0_p055.1.g31166.t4	NBS>NL			Spo18714	RLK	Sp_211450_wnzc.t1	RLK	AUR62014347-RA	NBS	Bv7_166310_uusq.t1	RLK
Sol_r1.0_p055.1.g31168.t2	NBS>CNL			Spo18729	RLK	Sp_211670_qfwi.t1	RLK	AUR62014389-RA	RLK	Bv7_166430_zjey.t1	RLK
Sol_r1.0_p055.1.g31246.t3	RLK			Spo18773	TM-CC	Sp_211670_qfwi.t2	RLK	AUR62014420-RA	RLK	Bv7_166660_uiiq.t1	RLK
Sol_r1.0_p055.1.g31255.t1	RLK			Spo18820	TM-CC	Sp_213410_pncn.t1	RLK	AUR62014421-RA	RLK	Bv7_166890_ajxr.t1	TM-CC
Sol_r1.0_p055.1.g31271.t1	NBS>NL			Spo18914	RLP	Sp_213420_ekfp.t1	RLP	AUR62014487-RA	NL	Bv7_166910_idmd.t1	RLK
Sol_r1.0_p055.1.g31272.t3	NBS>NL			Spo18977	RLK	Sp_213540_iyzq.t1	TM-CC	AUR62014582-RA	RLK	Bv7_166930_nrhh.t1	RLK
Sol_r1.0_p055.1.g31276.t1	RLK			Spo19213	RLK	Sp_213610_esrh.t1	RLK	AUR62014583-RA	RLK	Bv7_167230_cete.t1	RLK
Sol_r1.0_p055.1.g31282.t7	RLK			Spo19214	RLK	Sp_216320_rtci.t1	RLP	AUR62014587-RA	RLK	Bv7_167580_sucz.t1	RLK
Sol_r1.0_p055.1.g31331.t1	NBS>NL			Spo19244	RLK	Sp_216400_gtkj.t1	RLK	AUR62014588-RA	RLK	Bv7_167700_nhwz.t2	RLP
Sol_r1.0_p056.1.g39769.t1	RLP			Spo19299	TM-CC	Sp_216500_coeg.t1	RLK	AUR62014591-RA	RLK	Bv7_168170_xerf.t1	RLK
Sol_r1.0_p056.1.g39771.t1	RLK			Spo19360	RLK	Sp_216520_nsrg.t1	RLK	AUR62014594-RA	RLK	Bv7_168360_mgxu.t1	NBS
Sol_r1.0_p056.1.g39896.t1	RLK			Spo19434	RLK	Sp_216690_kjja.t1	RLK	AUR62014595-RA	RLK	Bv7_168400_fxkp.t1	NBS
Sol_r1.0_p057.1.g23578.t3	RLK			Spo19543	RLK	Sp_216780_rugi.t1	RLK	AUR62014600-RA	RLK	Bv7_168410_kxwi.t1	NBS
Sol_r1.0_p057.1.g23714.t4	RLK			Spo19563	RLK	Sp_217010_giuf.t1	NL	AUR62014601-RA	RLK	Bv7_168450_tirk.t1	NBS
Sol_r1.0_p057.1.g23785.t1	RLK			Spo19609	RLK	Sp_217020_fqag.t1	CN	AUR62014605-RA	RLK	Bv7_168460_qctg.t1	NBS
Sol_r1.0_p057.1.g23866.t2	RLK			Spo19660	NL			AUR62014606-RA	RLK	Bv7_168470_ykph.t1	CN
Sol_r1.0_p057.1.g23945.t3	RLK			Spo19702	RLK			AUR62014607-RA	RLK	Bv7_168480_ojty.t1	NL
Sol_r1.0_p057.1.g24023.t1	NBS>NL			Spo19778	RLK			AUR62014609-RA	RLK	Bv7_168500_tkaz.t1	NBS
Sol_r1.0_p057.1.g24024.t1	NBS>CN			Spo19796	RLK			AUR62014610-RA	TM-CC	Bv7_168510_pfok.t1	NBS
Sol_r1.0_p057.1.g24028.t1	NBS>NBS			Spo19806	RLK			AUR62014636-RA	RLK	Bv7_168530_kkms.t1	NBS
Sol_r1.0_p057.1.g24029.t1	NBS>NL			Spo19831	RLK			AUR62014637-RA	RLK	Bv7_168540_smiz.t1	NBS
Sol_r1.0_p057.1.g24030.t1	NBS>NBS			Spo19892	NL			AUR62014638-RA	RLK	Bv7_168550_inik.t1	NL
Sol_r1.0_p057.1.g24031.t2	NBS>CN			Spo19895	RLK			AUR62014662-RA	RLK	Bv7_168560_eyeu.t1	CN
Sol_r1.0_p057.1.g24032.t2	NBS>NL			Spo19899	RLK			AUR62014663-RA	RLK	Bv7_168580_xezd.t1	CN
Sol_r1.0_p057.1.g24033.t1	NBS>NBS			Spo19977	NL			AUR62014665-RA	RLK	Bv7_168590_usao.t1	NBS
Sol_r1.0_p057.1.g24035.t1	NBS>CN			Spo20029	NBS			AUR62014666-RA	RLK	Bv7_168600_ixiz.t1	NBS
Sol_r1.0_p057.1.g24036.t3	NBS>NBS			Spo20089	RLK			AUR62014667-RA	RLK	Bv7_168620_nqnk.t1	NBS
Sol_r1.0_p057.1.g24049.t1	RLK			Spo20149	TM-CC			AUR62014670-RA	RLK	Bv7_168630_qqtf.t1	NBS
Sol_r1.0_p057.1.g24060.t2	RLK			Spo20285	RLK			AUR62014671-RA	RLK	Bv7_168650_jfwy.t1	NBS
Sol_r1.0_p057.1.g24064.t1	RLP			Spo20307	NL			AUR62014675-RA	RLK	Bv7_168660_fqqw.t1	CN
Sol_r1.0_p058.1.g38415.t12	TM-CC			Spo20308	NL			AUR62014679-RA	RLK	Bv7_168680_oihj.t1	CN
Sol_r1.0_p058.1.g38433.t1	NBS>NBS			Spo20316	RLK			AUR62014680-RA	RLK	Bv7_168690_xpza.t1	NL
Sol_r1.0_p060.1.g47298.t2	RLK			Spo20413	RLK			AUR62014683-RA	RLK	Bv7_168700_cttf.t1	NBS
Sol_r1.0_p060.1.g47362.t2	RLP			Spo20442	TM-CC			AUR62014748-RA	TM-CC	Bv7_168830_kahd.t1	RLK
Sol_r1.0_p061.1.g9335.t2	RLK			Spo20548	CNL			AUR62014754-RA	RLK	Bv7_168940_pnhe.t1	RLK
Sol_r1.0_p061.1.g9341.t1	NBS>NBS			Spo20635	CNL			AUR62014769-RA	TX	Bv7_168980_pdtj.t1	RLP
Sol_r1.0_p061.1.g9373.t1	TM-CC			Spo20655	TM-CC			AUR62014782-RA	TM-CC	Bv7_169720_pzws.t1	RLK
Sol_r1.0_p061.1.g9380.t14	TM-CC			Spo20661	RLK			AUR62014853-RA	RLP	Bv7_170700_tmwk.t1	RLK
Sol_r1.0_p061.1.g9508.t1	NBS>CNL			Spo20706	NL			AUR62014871-RA	RLK	Bv7_171050_ygdn.t1	RLK
Sol_r1.0_p061.1.g9511.t1	NBS>CNL			Spo20707	CNL			AUR62014878-RA	TM-CC	Bv7_171430_nfwm.t1	TM-CC
Sol_r1.0_p062.1.g48857.t2	RLK			Spo20708	CNL			AUR62014913-RA	RLK	Bv7_172030_ofam.t1	RLK
Sol_r1.0_p062.1.g48923.t1	RLK			Spo20805	RLP			AUR62014925-RA	RLP	Bv7_172330_zcms.t1	RLK
Sol_r1.0_p062.1.g48929.t1	RLK			Spo20900	RLK			AUR62015093-RA	NL	Bv7_173340_rrrf.t1	RLK
Sol_r1.0_p062.1.g48939.t1	RLK			Spo20901	RLP			AUR62015357-RA	RLK	Bv7_173350_zsry.t1	RLK
Sol_r1.0_p062.1.g49167.t1	NBS>NBS			Spo20953	RLK			AUR62015359-RA	RLK	Bv7_173360_jooj.t1	RLK
Sol_r1.0_p062.1.g49168.t1	NBS>NBS			Spo21029	RLK			AUR62015360-RA	RLK	Bv7_173370_hdix.t1	RLK
Sol_r1.0_p062.1.g49239.t1	NBS>CNL			Spo21134	TM-CC			AUR62015382-RA	RLK	Bv7_173380_fmme.t1	RLK
Sol_r1.0_p062.1.g49241.t1	RLP			Spo21188	RLK			AUR62015386-RA	RLP	Bv7_173390_wqjc.t1	RLK
Sol_r1.0_p062.1.g49279.t1	RLP			Spo21250	TM-CC			AUR62015390-RA	RLP	Bv7_174790_eqkf.t1	RLK
Sol_r1.0_p063.1.g15759.t1	RLP			Spo21364	RLK			AUR62015406-RA	NL	Bv7_175370_wxrn.t1	RLK
Sol_r1.0_p064.1.g52672.t2	RLK			Spo21384	RLP			AUR62015414-RA	TM-CC	Bv7_175370_wxrn.t2	RLK
Sol_r1.0_p064.1.g52723.t1	RLK			Spo21494	RLK			AUR62015433-RA	RLK	Bv7_175690_geds.t1	RLK
Sol_r1.0_p065.1.g24136.t1	RLK			Spo21504	RLK			AUR62015443-RA	NL	Bv7_176770_rsyi.t1	TM-CC
Sol_r1.0_p065.1.g24232.t1	RLK			Spo21536	RLK			AUR62015452-RA	RLK	Bv7_177070_myzy.t1	RLK
Sol_r1.0_p065.1.g24377.t1	RLK			Spo21537	RLK			AUR62015463-RA	RLK	Bv7_177370_dhkf.t1	RLK
Sol_r1.0_p065.1.g24431.t5	RLK			Spo21538	RLK			AUR62015484-RA	RLP	Bv7_177720_rdku.t1	NBS
Sol_r1.0_p065.1.g24434.t29	RLK			Spo21596	CNL			AUR62015486-RA	RLP	Bv7_177730_wwfe.t1	NBS
Sol_r1.0_p065.1.g24444.t3	RLK			Spo21656	RLK			AUR62015505-RA	CN	Bv7_177740_zcug.t1	NL
Sol_r1.0_p065.1.g24446.t4	RLK			Spo21675	TX			AUR62015507-RA	CNL	Bv7_178000_uqur.t1	RLK
Sol_r1.0_p065.1.g24450.t1	NBS>CNL			Spo21734	CNL			AUR62015509-RA	NL	Bv7_178090_dicz.t1	TM-CC
Sol_r1.0_p065.1.g24469.t1	RLK			Spo21735	CNL			AUR62015513-RA	CNL	Bv7_178250_jhcf.t1	RLP
Sol_r1.0_p065.1.g24470.t1	RLK			Spo21742	RLK			AUR62015607-RA	CNL	Bv7_178270_zute.t1	TM-CC
Sol_r1.0_p065.1.g24472.t3	RLK			Spo21801	TM-CC			AUR62015615-RA	RLK	Bv7_179680_cyoq.t1	RLK
Sol_r1.0_p065.1.g24474.t2	RLK			Spo21898	RLK			AUR62015618-RA	NBS	Bv7_179860_muam.t1	RLK
Sol_r1.0_p065.1.g24476.t1	NBS>NL			Spo22017	TM-CC			AUR62015619-RA	CN	Bv7_180100_husx.t1	TM-CC
Sol_r1.0_p065.1.g24480.t4	RLK			Spo22113	RLK			AUR62015620-RA	NBS	Bv7_180670_dyex.t1	RLK
Sol_r1.0_p065.1.g24493.t1	RLK			Spo22140	RLK			AUR62015621-RA	CN	Bv8_180950_cidq.t1	RLK
Sol_r1.0_p065.1.g24498.t1	RLP			Spo22152	TM-CC			AUR62015710-RA	CN	Bv8_180970_ioka.t1	RLK
Sol_r1.0_p065.1.g24555.t1	RLK			Spo22187	RLP			AUR62015711-RA	NL	Bv8_180980_ezxd.t1	RLK
Sol_r1.0_p065.1.g24583.t1	TM-CC			Spo22220	CNL			AUR62015725-RA	TM-CC	Bv8_180990_qomj.t1	RLK
Sol_r1.0_p065.1.g24587.t6	RLK			Spo22223	CNL			AUR62015780-RA	RLK	Bv8_181050_zejn.t1	RLK
Sol_r1.0_p066.1.g24915.t1	RLK			Spo22230	RLK			AUR62015797-RA	RLK	Bv8_182480_ogre.t1	RLK
Sol_r1.0_p067.1.g8924.t1	TM-CC			Spo22231	RLK			AUR62015798-RA	RLK	Bv8_182490_pkon.t1	RLK
Sol_r1.0_p067.1.g8989.t1	RLK			Spo22235	RLK			AUR62015883-RA	CN	Bv8_182700_fodo.t1	RLP
Sol_r1.0_p067.1.g8995.t1	RLK			Spo22269	NL			AUR62015909-RA	TM-CC	Bv8_183690_topt.t1	TM-CC
Sol_r1.0_p067.1.g8997.t2	NBS>NL			Spo22285	NL			AUR62015910-RA	TM-CC	Bv8_184000_ztwt.t1	TX
Sol_r1.0_p067.1.g8999.t1	NBS>CNL			Spo22312	RLK			AUR62015956-RA	RLP	Bv8_184790_ygxh.t1	TM-CC
Sol_r1.0_p067.1.g9101.t1	RLP			Spo22313	CNL			AUR62015975-RA	RLP	Bv8_185210_yfwy.t1	RLK
Sol_r1.0_p067.1.g9133.t8	NBS>CNL			Spo22365	NL			AUR62016074-RA	RLK	Bv8_185560_ixfj.t1	RLK
Sol_r1.0_p067.1.g9136.t1	NBS>NL			Spo22631	NBS			AUR62016092-RA	CNL	Bv8_186370_wtqt.t1	RLK
Sol_r1.0_p068.1.g32228.t6	RLK			Spo22636	CNL			AUR62016095-RA	NL	Bv8_186780_wqey.t1	RLK
Sol_r1.0_p068.1.g32249.t1	TM-CC			Spo22658	RLK			AUR62016110-RA	RLK	Bv8_186810_hxso.t1	RLK
Sol_r1.0_p070.1.g8349.t1	RLK			Spo22668	RLK			AUR62016171-RA	NL	Bv8_187450_fcak.t1	TM-CC
Sol_r1.0_p070.1.g8600.t1	RLP			Spo22751	RLK			AUR62016172-RA	TM-CC	Bv8_187980_dmti.t1	RLK
Sol_r1.0_p070.1.g8602.t1	NBS>CN			Spo22808	TX			AUR62016252-RA	RLK	Bv8_188990_ghuf.t1	RLK
Sol_r1.0_p070.1.g8606.t1	NBS>CNL			Spo22816	NL			AUR62016262-RA	RLK	Bv8_190720_fjks.t1	RLK
Sol_r1.0_p070.1.g8616.t1	NBS>CNL			Spo22818	CNL			AUR62016263-RA	TM-CC	Bv8_191580_mswo.t1	RLK
Sol_r1.0_p070.1.g8665.t1	TM-CC			Spo22844	NL			AUR62016313-RA	RLP	Bv8_191860_nfed.t1	RLK
Sol_r1.0_p070.1.g8683.t1	NBS>TX			Spo22855	RLK			AUR62016343-RA	RLK	Bv8_191860_nfed.t2	RLK
Sol_r1.0_p070.1.g8730.t1	NBS>NL			Spo22880	RLK			AUR62016382-RA	RLK	Bv8_192640_zmkx.t1	TM-CC
Sol_r1.0_p071.1.g25251.t9	NBS>CNL			Spo22882	RLK			AUR62016384-RA	TM-CC	Bv8_192890_kzdg.t1	TM-CC
Sol_r1.0_p071.1.g25275.t4	RLK			Spo22883	RLK			AUR62016385-RA	TM-CC	Bv8_193050_rpcp.t1	RLK
Sol_r1.0_p072.1.g7641.t1	RLK			Spo22884	CNL			AUR62016413-RA	TM-CC	Bv8_193440_wign.t1	RLK
Sol_r1.0_p072.1.g7676.t1	RLK			Spo22937	TM-CC			AUR62016428-RA	RLK	Bv8_193620_qqxn.t1	TM-CC
Sol_r1.0_p072.1.g7785.t2	RLK			Spo22946	NL			AUR62016431-RA	RLK	Bv8_193830_nked.t1	TM-CC
Sol_r1.0_p072.1.g7786.t1	RLK			Spo22950	RLK			AUR62016464-RA	RLK	Bv8_195130_rykk.t1	RLK
Sol_r1.0_p072.1.g7787.t1	RLK			Spo22953	RLK			AUR62016562-RA	NBS	Bv8_195140_rerm.t1	RLK
Sol_r1.0_p072.1.g7810.t2	RLK			Spo22954	RLK			AUR62016567-RA	RLK	Bv8_195510_znis.t1	RLK
Sol_r1.0_p074.1.g18577.t2	TM-CC			Spo23095	RLK			AUR62016569-RA	TM-CC	Bv8_196020_xzwq.t1	RLP
Sol_r1.0_p074.1.g18650.t1	TM-CC			Spo23101	RLP			AUR62016686-RA	RLK	Bv8_196360_kwft.t1	TM-CC
Sol_r1.0_p074.1.g18669.t1	RLK			Spo23165	TM-CC			AUR62016687-RA	RLK	Bv8_196430_kwiu.t1	RLK
Sol_r1.0_p076.1.g3308.t1	NBS>NL			Spo23307	CN			AUR62016689-RA	RLK	Bv8_196440_puch.t2	RLK
Sol_r1.0_p077.1.g18000.t1	TM-CC			Spo23309	CNL			AUR62016690-RA	RLK	Bv8_196460_snri.t1	RLK
Sol_r1.0_p077.1.g18016.t1	NBS>CNL			Spo23406	NL			AUR62016691-RA	RLK	Bv8_197770_xrqy.t1	RLK
Sol_r1.0_p077.1.g18023.t1	RLK			Spo23407	CN			AUR62016694-RA	RLK	Bv8_197770_xrqy.t2	RLK
Sol_r1.0_p077.1.g18071.t1	RLK			Spo23408	CNL			AUR62016695-RA	RLK	Bv8_197780_fepz.t1	RLK
Sol_r1.0_p077.1.g18159.t12	NBS>CNL			Spo23409	CNL			AUR62016704-RA	RLK	Bv8_199260_qrne.t1	CNL
Sol_r1.0_p077.1.g18278.t1	RLK			Spo23411	CNL			AUR62016733-RA	RLK	Bv8_199490_dkhi.t1	RLK
Sol_r1.0_p077.1.g18279.t1	RLK			Spo23412	CNL			AUR62016739-RA	RLK	Bv8_199530_hdrr.t1	TM-CC
Sol_r1.0_p077.1.g18312.t3	TM-CC			Spo23431	RLK			AUR62016775-RA	RLK	Bv8_199850_amys.t1	RLP
Sol_r1.0_p077.1.g18322.t1	RLK			Spo23463	RLK			AUR62016781-RA	RLP	Bv8_200300_frqg.t1	CNL
Sol_r1.0_p077.1.g18360.t1	RLK			Spo23486	RLK			AUR62016873-RA	CNL	Bv8_200570_praz.t1	NL
Sol_r1.0_p079.1.g49983.t1	NBS>CNL			Spo23490	RLK			AUR62016884-RA	NL	Bv8_200990_pqjh.t1	RLK
Sol_r1.0_p079.1.g50002.t1	NBS>CNL			Spo23503	TM-CC			AUR62016889-RA	TM-CC	Bv8_201000_ixxd.t1	RLK
Sol_r1.0_p082.1.g8046.t1	NBS>CN			Spo23504	RLK			AUR62016901-RA	CNL	Bv8_201140_nnwd.t1	RLP
Sol_r1.0_p083.1.g18784.t4	RLP			Spo23514	RLK			AUR62016926-RA	TM-CC	Bv8_201450_wmys.t1	RLK
Sol_r1.0_p084.1.g38499.t2	RLK			Spo23568	RLK			AUR62016931-RA	RLK	Bv8_201460_tomm.t1	RLK
Sol_r1.0_p084.1.g38504.t1	RLP			Spo23600	RLK			AUR62016955-RA	TX	Bv8_201470_dyus.t1	RLK
Sol_r1.0_p089.1.g36305.t1	RLK			Spo23619	RLK			AUR62016956-RA	TX	Bv8_202190_setk.t1	RLK
Sol_r1.0_p089.1.g36356.t2	RLK			Spo23627	RLK			AUR62016970-RA	TM-CC	Bv9_202710_keyx.t1	RLK
Sol_r1.0_p091.1.g10824.t3	RLK			Spo23632	TM-CC			AUR62017049-RA	RLP	Bv9_202760_rpqw.t1	TM-CC
Sol_r1.0_p091.1.g10963.t2	RLK			Spo23730	RLP			AUR62017072-RA	RLP	Bv9_203570_geqf.t1	CNL
Sol_r1.0_p092.1.g47073.t1	RLK			Spo23736	TM-CC			AUR62017088-RA	RLP	Bv9_204830_nkee.t1	RLK
Sol_r1.0_p092.1.g47089.t1	TM-CC			Spo23811	RLK			AUR62017089-RA	RLP	Bv9_205270_wzdx.t1	RLK
Sol_r1.0_p094.1.g1861.t1	RLK			Spo23812	RLK			AUR62017090-RA	RLP	Bv9_205670_xuiq.t1	RLK
Sol_r1.0_p094.1.g1872.t1	RLK			Spo23856	RLP			AUR62017092-RA	RLP	Bv9_205680_hojt.t1	RLK
Sol_r1.0_p094.1.g1906.t2	RLK			Spo23860	TM-CC			AUR62017109-RA	RLK	Bv9_205690_zyww.t1	RLK
Sol_r1.0_p094.1.g1910.t1	RLK			Spo23865	TM-CC			AUR62017125-RA	NL	Bv9_206070_xneq.t1	RLK
Sol_r1.0_p096.1.g1640.t1	TM-CC			Spo24059	RLK			AUR62017154-RA	CNL	Bv9_206650_rmjd.t2	RLK
Sol_r1.0_p099.1.g7402.t1	TM-CC			Spo24089	TM-CC			AUR62017156-RA	RLK	Bv9_206780_haeh.t1	RLK
Sol_r1.0_p100.1.g37789.t4	RLK			Spo24115	RLK			AUR62017182-RA	TX	Bv9_206800_eujd.t1	TM-CC
Sol_r1.0_p100.1.g37802.t1	RLK			Spo24178	RLP			AUR62017244-RA	TM-CC	Bv9_207070_tnaw.t1	TM-CC
Sol_r1.0_p105.1.g12638.t1	RLK			Spo24179	RLP			AUR62017258-RA	RLK	Bv9_207150_qsws.t1	RLK
Sol_r1.0_p106.1.g19263.t2	RLK			Spo24230	RLK			AUR62017356-RA	RLK	Bv9_207630_dcpg.t1	RLK
Sol_r1.0_p106.1.g19266.t1	RLP			Spo24237	TM-CC			AUR62017392-RA	RLK	Bv9_207680_pooh.t1	TM-CC
Sol_r1.0_p107.1.g49777.t1	RLK			Spo24379	RLK			AUR62017437-RA	RLK	Bv9_208010_isqd.t1	TM-CC
Sol_r1.0_p108.1.g24786.t1	RLP			Spo24391	RLP			AUR62017440-RA	RLK	Bv9_208050_zwcg.t1	TM-CC
Sol_r1.0_p108.1.g24797.t1	TM-CC			Spo24583	CNL			AUR62017446-RA	TM-CC	Bv9_208770_iwkr.t1	RLK
Sol_r1.0_p110.1.g27660.t1	RLP			Spo24593	TM-CC			AUR62017552-RA	NL	Bv9_208770_iwkr.t2	RLK
Sol_r1.0_p111.1.g3800.t1	NBS>CN			Spo24608	TM-CC			AUR62017643-RA	CNL	Bv9_208840_wxsg.t1	TM-CC
Sol_r1.0_p111.1.g3820.t1	RLK			Spo24620	RLK			AUR62017771-RA	CN	Bv9_210060_mexq.t1	RLK
Sol_r1.0_p114.1.g8168.t1	RLK			Spo24780	CNL			AUR62017772-RA	CNL	Bv9_210060_mexq.t2	RLK
Sol_r1.0_p114.1.g8194.t1	RLK			Spo24807	RLP			AUR62017810-RA	RLK	Bv9_210280_zgxj.t1	RLK
Sol_r1.0_p115.1.g15068.t1	RLK			Spo24838	RLK			AUR62017907-RA	TM-CC	Bv9_210510_hxxh.t2	RLK
Sol_r1.0_p115.1.g15070.t1	RLK			Spo24942	NL			AUR62017936-RA	RLK	Bv9_210520_tfap.t2	RLK
Sol_r1.0_p115.1.g15103.t1	RLK			Spo25038	RLK			AUR62017957-RA	RLK	Bv9_210960_tioy.t1	TM-CC
Sol_r1.0_p115.1.g15122.t2	RLK			Spo25130	RLK			AUR62018130-RA	NL	Bv9_211940_yufn.t1	RLK
Sol_r1.0_p115.1.g15124.t3	RLP			Spo25165	RLK			AUR62018220-RA	RLK	Bv9_211940_yufn.t2	RLK
Sol_r1.0_p116.1.g10401.t1	RLK			Spo25166	RLK			AUR62018312-RA	TM-CC	Bv9_214170_mhkk.t1	TM-CC
Sol_r1.0_p116.1.g10414.t1	RLK			Spo25195	RLP			AUR62018333-RA	TM-CC	Bv9_214360_uqro.t1	TM-CC
Sol_r1.0_p118.1.g3793.t1	NBS>NL			Spo25199	RLK			AUR62018336-RA	TM-CC	Bv9_214880_nxhz.t1	RLK
Sol_r1.0_p120.1.g4521.t1	NBS>CN			Spo25208	RLK			AUR62018337-RA	TM-CC	Bv9_214930_eeht.t1	RLK
Sol_r1.0_p121.1.g28200.t1	RLK			Spo25209	RLK			AUR62018372-RA	RLK	Bv9_215070_jgoo.t1	RLK
				Spo25210	RLK			AUR62018418-RA	CNL	Bv9_215070_jgoo.t2	RLK
The 'NBS>' means that the domain is related to nucleotide binding site.				Spo25232	NL			AUR62018423-RA	CNL	Bv9_215120_mmwp.t1	RLK
				Spo25335	NL			AUR62018424-RA	NL	Bv9_216070_kken.t1	RLK
				Spo25358	RLK			AUR62018427-RA	CN	Bv9_216070_kken.t2	RLK
				Spo25472	TM-CC			AUR62018477-RA	CNL	Bv9_217010_ehmr.t1	RLK
				Spo25479	RLK			AUR62018478-RA	NL	Bv9_217460_hftd.t1	RLK
				Spo25484	RLK			AUR62018484-RA	RLK	Bv9_217590_neyw.t1	RLK
				Spo25528	RLK			AUR62018487-RA	RLK	Bv9_217940_kxya.t1	RLK
				Spo25561	RLK			AUR62018522-RA	RLK	Bv9_217950_noqj.t1	RLK
				Spo25584	RLK			AUR62018587-RA	RLK	Bv9_217970_opsy.t1	RLK
				Spo25589	TM-CC			AUR62018616-RA	TM-CC	Bv9_217980_kstj.t1	RLK
				Spo25607	RLK			AUR62018735-RA	CNL	Bv9_217990_tewe.t1	RLK
				Spo25618	CNL			AUR62018740-RA	CNL	Bv9_218000_dtqt.t1	RLK
				Spo25644	RLK			AUR62018755-RA	NL	Bv9_218020_yahr.t1	RLK
				Spo25652	TM-CC			AUR62018756-RA	CN	Bv9_218030_cory.t1	RLK
				Spo25653	TM-CC			AUR62018757-RA	NL	Bv9_218820_muey.t1	RLP
				Spo25728	RLK			AUR62018772-RA	TM-CC	Bv9_219220_fqos.t1	RLP
				Spo25756	RLK			AUR62018774-RA	CN	Bv9_219410_nrmx.t1	RLP
				Spo25831	CNL			AUR62018776-RA	CNL	Bv9_219410_nrmx.t2	RLP
				Spo25857	RLK			AUR62018787-RA	TX	Bv9_219420_sudp.t1	RLP
				Spo25909	TM-CC			AUR62018823-RA	RLP	Bv9_219430_yiai.t1	RLP
				Spo26123	NL			AUR62018900-RA	TM-CC	Bv9_220080_zyoj.t1	TM-CC
				Spo26270	RLP			AUR62018987-RA	TM-CC	Bv9_220100_ioks.t1	TM-CC
				Spo26278	RLK			AUR62019011-RA	RLK	Bv9_220120_domn.t1	RLP
				Spo26279	RLK			AUR62019012-RA	RLK	Bv9_220120_domn.t2	RLP
				Spo26327	RLK			AUR62019032-RA	CNL	Bv9_220510_cjsi.t1	RLK
				Spo26476	RLK			AUR62019076-RA	CNL	Bv9_220540_qhfe.t1	RLK
				Spo26531	RLK			AUR62019090-RA	CNL	Bv9_220850_qfqq.t1	RLK
				Spo26572	RLK			AUR62019115-RA	RLK	Bv9_220860_trmt.t1	RLK
				Spo26593	RLK			AUR62019130-RA	RLK	Bv9_221850_xxmt.t1	TM-CC
				Spo26594	RLK			AUR62019156-RA	RLK	Bv9_223070_htro.t1	RLK
				Spo26609	RLK			AUR62019157-RA	RLK	Bv9_223170_xpen.t1	RLK
				Spo26641	TM-CC			AUR62019176-RA	RLK	Bv9_223180_sfar.t1	RLK
				Spo26646	RLK			AUR62019227-RA	RLK	Bv9_223370_arxt.t1	CNL
				Spo26717	RLK			AUR62019230-RA	RLK	Bv9_223890_dgus.t1	RLK
				Spo26814	RLK			AUR62019231-RA	RLK	Bv9_224610_dduj.t1	RLK
				Spo26823	RLK			AUR62019232-RA	RLK	Bv9_225680_tdgp.t1	RLP
				Spo26825	RLK			AUR62019233-RA	RLK
				Spo26949	RLK			AUR62019234-RA	RLK
				Spo27009	NL			AUR62019235-RA	RLK
				Spo27051	RLK			AUR62019236-RA	RLK
				Spo27053	RLK			AUR62019237-RA	RLK
				Spo27087	RLK			AUR62019238-RA	RLK
				Spo27218	RLK			AUR62019240-RA	RLK
				Spo27365	RLK			AUR62019241-RA	RLK
				Spo28030	NBS			AUR62019359-RA	RLK
				Spo28031	RLP			AUR62019361-RA	RLK
				Spo28079	RLK			AUR62019362-RA	RLK
				Spo28083	RLP			AUR62019372-RA	RLK
				Spo28296	NBS			AUR62019446-RA	RLK
				Spo28343	NL			AUR62019465-RA	NBS
				Spo28360	NBS			AUR62019485-RA	NBS
				Spo30003	NL			AUR62019486-RA	TM-CC
				Spo30014	TM-CC			AUR62019529-RA	RLK
				Spo30027	TM-CC			AUR62019530-RA	NL
				Spo30047	RLK			AUR62019550-RA	CNL
								AUR62019591-RA	RLK
								AUR62019611-RA	RLK
								AUR62019625-RA	RLK
								AUR62019682-RA	RLK
								AUR62019788-RA	TM-CC
								AUR62019796-RA	RLK
								AUR62019837-RA	TM-CC
								AUR62019838-RA	RLK
								AUR62019957-RA	TM-CC
								AUR62020003-RA	RLP
								AUR62020028-RA	RLK
								AUR62020029-RA	RLK
								AUR62020030-RA	RLK
								AUR62020031-RA	RLK
								AUR62020032-RA	RLK
								AUR62020033-RA	RLK
								AUR62020034-RA	RLK
								AUR62020035-RA	RLK
								AUR62020036-RA	RLK
								AUR62020037-RA	RLK
								AUR62020039-RA	RLK
								AUR62020040-RA	RLK
								AUR62020084-RA	RLK
								AUR62020143-RA	RLK
								AUR62020236-RA	RLK
								AUR62020239-RA	RLK
								AUR62020270-RA	TM-CC
								AUR62020340-RA	CNL
								AUR62020417-RA	RLK
								AUR62020418-RA	RLK
								AUR62020419-RA	RLK
								AUR62020439-RA	RLK
								AUR62020488-RA	TM-CC
								AUR62020496-RA	CNL
								AUR62020592-RA	RLK
								AUR62020611-RA	CNL
								AUR62020626-RA	CNL
								AUR62020651-RA	RLK
								AUR62020664-RA	CNL
								AUR62020739-RA	RLK
								AUR62020784-RA	NBS
								AUR62020877-RA	RLK
								AUR62020897-RA	RLK
								AUR62020933-RA	RLK
								AUR62020939-RA	RLK
								AUR62020945-RA	NL
								AUR62020946-RA	NL
								AUR62021007-RA	CNL
								AUR62021011-RA	NL
								AUR62021013-RA	NL
								AUR62021015-RA	CNL
								AUR62021019-RA	CNL
								AUR62021024-RA	CNL
								AUR62021052-RA	RLK
								AUR62021060-RA	TM-CC
								AUR62021075-RA	RLP
								AUR62021077-RA	RLK
								AUR62021084-RA	RLP
								AUR62021085-RA	RLP
								AUR62021087-RA	RLP
								AUR62021098-RA	RLP
								AUR62021099-RA	RLP
								AUR62021130-RA	RLK
								AUR62021181-RA	RLP
								AUR62021297-RA	RLK
								AUR62021406-RA	RLK
								AUR62021408-RA	RLK
								AUR62021492-RA	RLK
								AUR62021617-RA	RLK
								AUR62021626-RA	RLK
								AUR62021722-RA	TM-CC
								AUR62021746-RA	RLK
								AUR62021796-RA	RLK
								AUR62021832-RA	RLK
								AUR62021837-RA	TM-CC
								AUR62021881-RA	RLK
								AUR62021882-RA	RLK
								AUR62021883-RA	RLK
								AUR62021884-RA	RLK
								AUR62021891-RA	TM-CC
								AUR62021905-RA	RLK
								AUR62021919-RA	RLK
								AUR62021922-RA	TM-CC
								AUR62021951-RA	RLK
								AUR62022022-RA	RLK
								AUR62022023-RA	RLK
								AUR62022024-RA	RLK
								AUR62022026-RA	RLK
								AUR62022036-RA	RLK
								AUR62022037-RA	RLK
								AUR62022038-RA	RLK
								AUR62022039-RA	RLK
								AUR62022096-RA	TM-CC
								AUR62022099-RA	TM-CC
								AUR62022101-RA	TM-CC
								AUR62022103-RA	TM-CC
								AUR62022134-RA	TM-CC
								AUR62022139-RA	CNL
								AUR62022158-RA	TM-CC
								AUR62022160-RA	RLK
								AUR62022180-RA	TM-CC
								AUR62022196-RA	RLK
								AUR62022212-RA	RLK
								AUR62022249-RA	RLK
								AUR62022258-RA	RLK
								AUR62022265-RA	RLK
								AUR62022322-RA	RLK
								AUR62022435-RA	NL
								AUR62022436-RA	RLK
								AUR62022487-RA	RLK
								AUR62022519-RA	TM-CC
								AUR62022521-RA	RLK
								AUR62022604-RA	RLK
								AUR62022663-RA	RLK
								AUR62022686-RA	RLK
								AUR62022827-RA	RLK
								AUR62022828-RA	RLK
								AUR62022844-RA	RLK
								AUR62022886-RA	RLK
								AUR62022928-RA	RLK
								AUR62022940-RA	TM-CC
								AUR62022956-RA	RLK
								AUR62023020-RA	RLK
								AUR62023025-RA	CNL
								AUR62023042-RA	CNL
								AUR62023065-RA	TM-CC
								AUR62023117-RA	RLP
								AUR62023176-RA	RLK
								AUR62023188-RA	NL
								AUR62023223-RA	RLK
								AUR62023235-RA	NL
								AUR62023267-RA	TM-CC
								AUR62023274-RA	RLK
								AUR62023275-RA	RLK
								AUR62023279-RA	RLK
								AUR62023282-RA	RLK
								AUR62023467-RA	RLK
								AUR62023534-RA	RLK
								AUR62023560-RA	RLK
								AUR62023574-RA	RLK
								AUR62023590-RA	RLK
								AUR62023591-RA	RLK
								AUR62023698-RA	RLK
								AUR62023700-RA	RLK
								AUR62023732-RA	TM-CC
								AUR62023744-RA	TM-CC
								AUR62023747-RA	CNL
								AUR62023748-RA	CN
								AUR62023760-RA	RLK
								AUR62023763-RA	RLK
								AUR62023802-RA	RLK
								AUR62023817-RA	RLK
								AUR62023843-RA	RLK
								AUR62023866-RA	CNL
								AUR62023881-RA	NL
								AUR62023975-RA	RLK
								AUR62023980-RA	RLK
								AUR62023996-RA	CNL
								AUR62024043-RA	TM-CC
								AUR62024055-RA	RLK
								AUR62024134-RA	RLK
								AUR62024185-RA	RLK
								AUR62024269-RA	RLK
								AUR62024324-RA	RLK
								AUR62024367-RA	RLK
								AUR62024381-RA	RLK
								AUR62024390-RA	RLK
								AUR62024412-RA	RLK
								AUR62024437-RA	TM-CC
								AUR62024439-RA	RLK
								AUR62024477-RA	NBS
								AUR62024478-RA	NL
								AUR62024479-RA	NBS
								AUR62024480-RA	NBS
								AUR62024505-RA	CNL
								AUR62024545-RA	TM-CC
								AUR62024639-RA	RLK
								AUR62024656-RA	TM-CC
								AUR62024764-RA	RLK
								AUR62024813-RA	CNL
								AUR62024815-RA	CNL
								AUR62024818-RA	CNL
								AUR62024821-RA	NL
								AUR62024846-RA	TM-CC
								AUR62024849-RA	TM-CC
								AUR62024863-RA	TM-CC
								AUR62024870-RA	CNL
								AUR62024904-RA	TM-CC
								AUR62024936-RA	RLK
								AUR62024983-RA	TM-CC
								AUR62024989-RA	TM-CC
								AUR62025021-RA	TM-CC
								AUR62025073-RA	TM-CC
								AUR62025295-RA	RLK
								AUR62025359-RA	RLK
								AUR62025400-RA	RLK
								AUR62025411-RA	RLK
								AUR62025429-RA	RLK
								AUR62025430-RA	RLK
								AUR62025432-RA	RLK
								AUR62025433-RA	TM-CC
								AUR62025438-RA	RLK
								AUR62025442-RA	RLK
								AUR62025446-RA	RLK
								AUR62025447-RA	RLK
								AUR62025456-RA	RLK
								AUR62025457-RA	RLK
								AUR62025459-RA	RLK
								AUR62025485-RA	RLP
								AUR62025511-RA	CNL
								AUR62025592-RA	RLK
								AUR62025602-RA	RLK
								AUR62025605-RA	RLP
								AUR62025607-RA	RLP
								AUR62025625-RA	NL
								AUR62025626-RA	CN
								AUR62025627-RA	NBS
								AUR62025628-RA	CN
								AUR62025629-RA	NL
								AUR62025630-RA	CN
								AUR62025631-RA	NBS
								AUR62025633-RA	NL
								AUR62025634-RA	NBS
								AUR62025635-RA	NL
								AUR62025688-RA	TM-CC
								AUR62025692-RA	RLK
								AUR62025700-RA	RLK
								AUR62025917-RA	RLK
								AUR62025941-RA	RLP
								AUR62025942-RA	RLP
								AUR62025956-RA	RLP
								AUR62025964-RA	RLK
								AUR62025973-RA	RLP
								AUR62025985-RA	RLK
								AUR62026007-RA	RLK
								AUR62026029-RA	TM-CC
								AUR62026030-RA	RLK
								AUR62026066-RA	NL
								AUR62026092-RA	CNL
								AUR62026102-RA	NL
								AUR62026151-RA	RLK
								AUR62026285-RA	RLK
								AUR62026297-RA	RLP
								AUR62026311-RA	TM-CC
								AUR62026331-RA	TM-CC
								AUR62026344-RA	RLP
								AUR62026365-RA	RLK
								AUR62026478-RA	RLK
								AUR62026506-RA	TM-CC
								AUR62026538-RA	RLK
								AUR62026543-RA	TX
								AUR62026544-RA	NL
								AUR62026573-RA	RLP
								AUR62026625-RA	RLK
								AUR62026654-RA	RLK
								AUR62026745-RA	RLK
								AUR62026749-RA	RLK
								AUR62026756-RA	RLK
								AUR62026776-RA	RLK
								AUR62026835-RA	CNL
								AUR62026836-RA	CNL
								AUR62026881-RA	CNL
								AUR62026983-RA	TM-CC
								AUR62026995-RA	RLK
								AUR62027004-RA	NL
								AUR62027006-RA	NL
								AUR62027015-RA	NL
								AUR62027149-RA	RLK
								AUR62027161-RA	RLP
								AUR62027163-RA	RLP
								AUR62027190-RA	RLK
								AUR62027192-RA	RLK
								AUR62027193-RA	RLK
								AUR62027194-RA	RLK
								AUR62027240-RA	RLK
								AUR62027287-RA	RLK
								AUR62027301-RA	RLK
								AUR62027435-RA	RLK
								AUR62027550-RA	TM-CC
								AUR62027575-RA	CNL
								AUR62027576-RA	CNL
								AUR62027588-RA	RLK
								AUR62027589-RA	RLP
								AUR62027590-RA	RLK
								AUR62027662-RA	RLK
								AUR62027664-RA	TM-CC
								AUR62027694-RA	RLK
								AUR62027696-RA	RLK
								AUR62027697-RA	RLK
								AUR62027703-RA	RLK
								AUR62027707-RA	RLP
								AUR62027715-RA	RLK
								AUR62027718-RA	RLK
								AUR62027764-RA	RLP
								AUR62027852-RA	RLK
								AUR62027856-RA	NBS
								AUR62027866-RA	NL
								AUR62027888-RA	RLP
								AUR62027895-RA	RLK
								AUR62027961-RA	NL
								AUR62027972-RA	RLK
								AUR62028062-RA	RLP
								AUR62028107-RA	RLK
								AUR62028122-RA	NL
								AUR62028130-RA	NL
								AUR62028132-RA	NBS
								AUR62028133-RA	NBS
								AUR62028134-RA	TM-CC
								AUR62028301-RA	RLK
								AUR62028360-RA	RLK
								AUR62028389-RA	RLK
								AUR62028469-RA	TM-CC
								AUR62028472-RA	NL
								AUR62028482-RA	TM-CC
								AUR62028574-RA	TM-CC
								AUR62028610-RA	RLP
								AUR62028640-RA	RLK
								AUR62028682-RA	TM-CC
								AUR62028751-RA	RLK
								AUR62028757-RA	RLK
								AUR62028765-RA	RLP
								AUR62028821-RA	RLK
								AUR62028846-RA	RLK
								AUR62028847-RA	RLK
								AUR62028867-RA	TM-CC
								AUR62028874-RA	RLK
								AUR62028875-RA	RLK
								AUR62028879-RA	TM-CC
								AUR62029032-RA	CNL
								AUR62029066-RA	TM-CC
								AUR62029069-RA	RLK
								AUR62029137-RA	CNL
								AUR62029260-RA	RLK
								AUR62029319-RA	CNL
								AUR62029327-RA	RLK
								AUR62029329-RA	NBS
								AUR62029339-RA	CN
								AUR62029341-RA	NBS
								AUR62029346-RA	TM-CC
								AUR62029358-RA	RLK
								AUR62029364-RA	RLP
								AUR62029393-RA	CNL
								AUR62029397-RA	RLK
								AUR62029459-RA	NBS
								AUR62029492-RA	RLP
								AUR62029521-RA	RLK
								AUR62029570-RA	TM-CC
								AUR62029639-RA	RLK
								AUR62029685-RA	RLK
								AUR62029687-RA	RLK
								AUR62029727-RA	TM-CC
								AUR62029750-RA	RLK
								AUR62029752-RA	TM-CC
								AUR62029767-RA	RLK
								AUR62029790-RA	RLK
								AUR62029793-RA	RLK
								AUR62029800-RA	RLK
								AUR62029806-RA	NBS
								AUR62029808-RA	RLP
								AUR62029890-RA	NL
								AUR62029904-RA	RLK
								AUR62029905-RA	RLK
								AUR62029921-RA	CN
								AUR62029963-RA	NL
								AUR62029974-RA	RLP
								AUR62029980-RA	RLK
								AUR62029992-RA	TM-CC
								AUR62030006-RA	NL
								AUR62030009-RA	CN
								AUR62030058-RA	NL
								AUR62030059-RA	NBS
								AUR62030060-RA	CN
								AUR62030092-RA	TM-CC
								AUR62030142-RA	RLK
								AUR62030251-RA	RLK
								AUR62030252-RA	RLK
								AUR62030287-RA	RLK
								AUR62030355-RA	NL
								AUR62030385-RA	RLK
								AUR62030388-RA	TM-CC
								AUR62030502-RA	CNL
								AUR62030522-RA	TM-CC
								AUR62030534-RA	RLK
								AUR62030546-RA	TM-CC
								AUR62030548-RA	NBS
								AUR62030553-RA	TM-CC
								AUR62030581-RA	RLK
								AUR62030608-RA	RLK
								AUR62030638-RA	TM-CC
								AUR62030646-RA	TM-CC
								AUR62030718-RA	RLK
								AUR62030743-RA	TM-CC
								AUR62030746-RA	RLK
								AUR62030751-RA	NL
								AUR62030761-RA	RLK
								AUR62030829-RA	RLK
								AUR62030835-RA	RLK
								AUR62030845-RA	NBS
								AUR62030854-RA	NL
								AUR62031078-RA	RLK
								AUR62031092-RA	TM-CC
								AUR62031118-RA	RLK
								AUR62031121-RA	RLK
								AUR62031222-RA	RLK
								AUR62031224-RA	RLK
								AUR62031225-RA	RLK
								AUR62031262-RA	RLK
								AUR62031263-RA	RLK
								AUR62031272-RA	TM-CC
								AUR62031372-RA	NL
								AUR62031414-RA	RLK
								AUR62031440-RA	RLP
								AUR62031447-RA	RLP
								AUR62031455-RA	RLK
								AUR62031456-RA	RLP
								AUR62031481-RA	RLK
								AUR62031496-RA	RLK
								AUR62031497-RA	RLK
								AUR62031498-RA	RLK
								AUR62031508-RA	RLK
								AUR62031509-RA	RLK
								AUR62031530-RA	RLK
								AUR62031575-RA	RLK
								AUR62031605-RA	TM-CC
								AUR62031703-RA	TM-CC
								AUR62031728-RA	CN
								AUR62031729-RA	CNL
								AUR62031731-RA	CNL
								AUR62031732-RA	CNL
								AUR62031779-RA	RLK
								AUR62031820-RA	RLK
								AUR62031859-RA	NL
								AUR62031860-RA	NBS
								AUR62031883-RA	TM-CC
								AUR62031903-RA	NL
								AUR62031904-RA	NL
								AUR62031905-RA	NL
								AUR62031906-RA	NL
								AUR62031926-RA	RLK
								AUR62031959-RA	RLP
								AUR62031961-RA	RLK
								AUR62031972-RA	RLK
								AUR62031973-RA	RLK
								AUR62031981-RA	NL
								AUR62031982-RA	CNL
								AUR62031983-RA	NBS
								AUR62031993-RA	CN
								AUR62032055-RA	RLP
								AUR62032232-RA	NBS
								AUR62032298-RA	RLP
								AUR62032304-RA	RLP
								AUR62032334-RA	RLP
								AUR62032359-RA	TM-CC
								AUR62032370-RA	TM-CC
								AUR62032402-RA	CNL
								AUR62032413-RA	RLP
								AUR62032419-RA	RLK
								AUR62032488-RA	TM-CC
								AUR62032500-RA	RLK
								AUR62032501-RA	RLK
								AUR62032502-RA	RLK
								AUR62032515-RA	TM-CC
								AUR62032545-RA	RLK
								AUR62032614-RA	CN
								AUR62032638-RA	CNL
								AUR62032639-RA	CN
								AUR62032640-RA	CNL
								AUR62032658-RA	RLK
								AUR62032662-RA	RLK
								AUR62032689-RA	RLK
								AUR62032719-RA	CN
								AUR62032729-RA	TM-CC
								AUR62032731-RA	NL
								AUR62032864-RA	RLK
								AUR62032896-RA	TM-CC
								AUR62033037-RA	RLK
								AUR62033096-RA	TM-CC
								AUR62033195-RA	RLK
								AUR62033214-RA	RLK
								AUR62033294-RA	RLK
								AUR62033423-RA	RLK
								AUR62033457-RA	RLK
								AUR62033462-RA	RLK
								AUR62033538-RA	TM-CC
								AUR62033571-RA	CNL
								AUR62033572-RA	CN
								AUR62033602-RA	RLK
								AUR62033622-RA	NBS
								AUR62033724-RA	RLK
								AUR62033801-RA	RLK
								AUR62033802-RA	RLK
								AUR62033817-RA	CNL
								AUR62033818-RA	NL
								AUR62033820-RA	RLP
								AUR62033821-RA	RLK
								AUR62033886-RA	NL
								AUR62033932-RA	CNL
								AUR62033962-RA	RLK
								AUR62034093-RA	RLK
								AUR62034145-RA	TM-CC
								AUR62034196-RA	RLP
								AUR62034199-RA	RLK
								AUR62034229-RA	NL
								AUR62034231-RA	CNL
								AUR62034242-RA	RLK
								AUR62034243-RA	RLK
								AUR62034244-RA	RLK
								AUR62034245-RA	RLK
								AUR62034249-RA	RLK
								AUR62034252-RA	RLK
								AUR62034254-RA	RLK
								AUR62034381-RA	RLK
								AUR62034393-RA	CNL
								AUR62034511-RA	CNL
								AUR62034514-RA	CN
								AUR62034616-RA	NBS
								AUR62034618-RA	CNL
								AUR62034621-RA	NBS
								AUR62034622-RA	NL
								AUR62034633-RA	RLK
								AUR62034659-RA	RLK
								AUR62034682-RA	TM-CC
								AUR62034809-RA	RLP
								AUR62034853-RA	RLK
								AUR62034862-RA	RLK
								AUR62034879-RA	RLK
								AUR62034952-RA	RLK
								AUR62034979-RA	TM-CC
								AUR62035016-RA	TM-CC
								AUR62035039-RA	CNL
								AUR62035043-RA	NBS
								AUR62035056-RA	RLK
								AUR62035081-RA	NBS
								AUR62035087-RA	NBS
								AUR62035151-RA	RLK
								AUR62035280-RA	RLP
								AUR62035311-RA	RLK
								AUR62035317-RA	RLK
								AUR62035375-RA	CNL
								AUR62035397-RA	RLK
								AUR62035433-RA	RLK
								AUR62035434-RA	RLK
								AUR62035567-RA	CNL
								AUR62035575-RA	NL
								AUR62035577-RA	NL
								AUR62035590-RA	RLP
								AUR62035648-RA	RLK
								AUR62035654-RA	CNL
								AUR62035655-RA	NL
								AUR62035685-RA	NL
								AUR62035719-RA	RLP
								AUR62035721-RA	RLK
								AUR62035759-RA	RLK
								AUR62035760-RA	RLP
								AUR62035761-RA	RLK
								AUR62035785-RA	NBS
								AUR62035860-RA	RLK
								AUR62035861-RA	RLK
								AUR62035907-RA	TM-CC
								AUR62035911-RA	TM-CC
								AUR62035933-RA	RLK
								AUR62035949-RA	TM-CC
								AUR62035950-RA	RLK
								AUR62035951-RA	TM-CC
								AUR62035984-RA	RLK
								AUR62036008-RA	TM-CC
								AUR62036015-RA	RLK
								AUR62036131-RA	RLK
								AUR62036148-RA	TM-CC
								AUR62036151-RA	CN
								AUR62036167-RA	CNL
								AUR62036178-RA	RLK
								AUR62036223-RA	RLK
								AUR62036247-RA	RLK
								AUR62036264-RA	TM-CC
								AUR62036267-RA	NL
								AUR62036314-RA	CN
								AUR62036355-RA	RLK
								AUR62036365-RA	TM-CC
								AUR62036382-RA	RLP
								AUR62036384-RA	RLK
								AUR62036409-RA	RLP
								AUR62036424-RA	RLP
								AUR62036445-RA	RLP
								AUR62036447-RA	RLP
								AUR62036462-RA	RLK
								AUR62036507-RA	RLK
								AUR62036607-RA	RLK
								AUR62036637-RA	RLK
								AUR62036641-RA	NL
								AUR62036653-RA	NL
								AUR62036687-RA	TM-CC
								AUR62036713-RA	TM-CC
								AUR62036724-RA	RLK
								AUR62036743-RA	NL
								AUR62036755-RA	TM-CC
								AUR62036785-RA	TM-CC
								AUR62036794-RA	RLK
								AUR62036840-RA	RLK
								AUR62037022-RA	NL
								AUR62037148-RA	TM-CC
								AUR62037150-RA	TM-CC
								AUR62037251-RA	RLK
								AUR62037279-RA	RLK
								AUR62037281-RA	NL
								AUR62037287-RA	RLK
								AUR62037295-RA	RLK
								AUR62037324-RA	CNL
								AUR62037358-RA	RLK
								AUR62037367-RA	RLK
								AUR62037534-RA	NL
								AUR62037586-RA	RLK
								AUR62037600-RA	RLK
								AUR62037815-RA	RLK
								AUR62037817-RA	RLK
								AUR62037859-RA	RLK
								AUR62037896-RA	RLK
								AUR62038134-RA	TM-CC
								AUR62038138-RA	RLK
								AUR62038232-RA	RLK
								AUR62038242-RA	TM-CC
								AUR62038253-RA	RLK
								AUR62038284-RA	TM-CC
								AUR62038356-RA	RLP
								AUR62038395-RA	TM-CC
								AUR62038401-RA	TM-CC
								AUR62038426-RA	RLP
								AUR62038438-RA	RLK
								AUR62038560-RA	NL
								AUR62038589-RA	TM-CC
								AUR62038603-RA	RLP
								AUR62038722-RA	RLK
								AUR62038769-RA	RLK
								AUR62038774-RA	TM-CC
								AUR62038806-RA	RLK
								AUR62038878-RA	TM-CC
								AUR62038929-RA	RLP
								AUR62038930-RA	RLK
								AUR62038955-RA	RLK
								AUR62038958-RA	RLK
								AUR62039002-RA	RLK
								AUR62039004-RA	RLK
								AUR62039115-RA	CNL
								AUR62039134-RA	RLK
								AUR62039135-RA	RLK
								AUR62039142-RA	RLK
								AUR62039337-RA	TM-CC
								AUR62039411-RA	RLP
								AUR62039439-RA	TNL
								AUR62039446-RA	RLK
								AUR62039457-RA	RLK
								AUR62039461-RA	RLP
								AUR62039485-RA	NBS
								AUR62039501-RA	RLK
								AUR62039569-RA	RLK
								AUR62039598-RA	RLK
								AUR62039600-RA	RLK
								AUR62039631-RA	TM-CC
								AUR62039634-RA	TM-CC
								AUR62039702-RA	NL
								AUR62039703-RA	CNL
								AUR62039707-RA	NL
								AUR62039708-RA	NL
								AUR62039715-RA	TM-CC
								AUR62039760-RA	RLK
								AUR62039770-RA	RLK
								AUR62039892-RA	RLK
								AUR62039922-RA	RLK
								AUR62040094-RA	TM-CC
								AUR62040111-RA	RLK
								AUR62040223-RA	RLK
								AUR62040225-RA	RLK
								AUR62040226-RA	RLK
								AUR62040316-RA	RLK
								AUR62040365-RA	RLK
								AUR62040459-RA	TM-CC
								AUR62040477-RA	RLK
								AUR62040495-RA	RLK
								AUR62040553-RA	RLK
								AUR62040564-RA	RLK
								AUR62040578-RA	RLK
								AUR62040630-RA	NL
								AUR62040692-RA	RLK
								AUR62040708-RA	RLK
								AUR62040755-RA	RLK
								AUR62040824-RA	NBS
								AUR62040825-RA	CN
								AUR62040838-RA	RLK
								AUR62040839-RA	CNL
								AUR62040951-RA	NL
								AUR62041014-RA	RLK
								AUR62041085-RA	RLP
								AUR62041117-RA	RLK
								AUR62041181-RA	RLK
								AUR62041282-RA	RLP
								AUR62041385-RA	NBS
								AUR62041386-RA	NL
								AUR62041442-RA	TM-CC
								AUR62041470-RA	RLK
								AUR62041480-RA	RLK
								AUR62041729-RA	RLK
								AUR62041884-RA	RLK
								AUR62041898-RA	TM-CC
								AUR62041961-RA	RLK
								AUR62041964-RA	RLK
								AUR62042025-RA	RLK
								AUR62042052-RA	NBS
								AUR62042286-RA	RLK
								AUR62042290-RA	RLK
								AUR62042291-RA	RLK
								AUR62042391-RA	RLK
								AUR62042392-RA	RLK
								AUR62042393-RA	RLK
								AUR62042394-RA	RLK
								AUR62042402-RA	RLK
								AUR62042404-RA	RLK
								AUR62042406-RA	RLK
								AUR62042445-RA	RLK
								AUR62042588-RA	RLK
								AUR62042617-RA	RLK
								AUR62042672-RA	RLK
								AUR62042675-RA	RLK
								AUR62042744-RA	RLK
								AUR62042801-RA	RLK
								AUR62042946-RA	TM-CC
								AUR62043047-RA	RLK
								AUR62043269-RA	RLK
								AUR62043355-RA	CNL
								AUR62043460-RA	NL
								AUR62043510-RA	RLK
								AUR62043532-RA	TM-CC
								AUR62043637-RA	RLK
								AUR62043750-RA	RLP
								AUR62043762-RA	TM-CC
								AUR62043829-RA	RLK
								AUR62043894-RA	RLK
								AUR62043928-RA	RLK
								AUR62043937-RA	RLK
								AUR62043959-RA	RLK
								AUR62043960-RA	RLK
								AUR62044031-RA	RLK
								AUR62044061-RA	RLP
								AUR62044087-RA	NL
								AUR62044088-RA	CNL
								AUR62044095-RA	RLK
								AUR62044096-RA	RLK
								AUR62044318-RA	RLK
								AUR62044319-RA	RLK
								AUR62044394-RA	RLK
								AUR62044398-RA	RLP
								AUR62044595-RA	NL
								AUR62044640-RA	RLK
								AUR62044673-RA	RLK

## Sheet: Table_S10
Supplementary Table S10. Scaffold segments ordered into six psudomolecules.
Pseudomolecule	Scaffold ID	start position	end position	length	direction
SOL_r1.0_chr01	Sol_r1.0_p034.1	2197540	9232412	7034873	+
	Sol_r1.0_p108.1	683671	1567176	883506	+
	Sol_r1.0_p007.1	539083	23143062	22603980	+
	Sol_r1.0_p043.1	1244544	7371977	6127434	-
	Sol_r1.0_p030.1	7550856	9231487	1680632	+
	Sol_r1.0_p020.1	290849	11619320	11328472	+
	Sol_r1.0_p008.1	462418	22033434	21571017	+
	Sol_r1.0_p003.1	11372047	13985452	2613406	+
	Sol_r1.0_p038.1	310123	8136942	7826820	-
	Sol_r1.0_p074.1	29785	3807341	3777557	+
	Sol_r1.0_p009.1	1147157	21426301	20279145	-
	Sol_r1.0_p088.1	245009	2758739	2513731	+
	Sol_r1.0_p012.1	186979	19049070	18862092	+
	Sol_r1.0_p067.1	430500	3850325	3419826	+
	Sol_r1.0_p006.1	844444	16380615	15536172	-
			subtotal	146058663
SOL_r1.0_chr02	Sol_r1.0_p016.1	101214	16168262	16067049	-
	Sol_r1.0_p011.1	1253207	18835972	17582766	+
	Sol_r1.0_p005.1	119767	23030235	22910469	-
	Sol_r1.0_p047.1	1248097	7224130	5976034	+
	Sol_r1.0_p004.1	18904076	19142772	238697	+
	Sol_r1.0_p023.1	1211360	12460175	11248816	-
	Sol_r1.0_p079.1	3395	3103284	3099890	+
	Sol_r1.0_p010.1	17870982	19405590	1534609	+
	Sol_r1.0_p030.1	5411005	6515179	1104175	+
	Sol_r1.0_p026.1	10335412	11282424	947013	+
	Sol_r1.0_p118.1	288099	872503	584405	+
	Sol_r1.0_p003.1	14771477	25671585	10900109	-
	Sol_r1.0_p037.1	177503	4861994	4684492	+
	Sol_r1.0_p021.1	134650	8215982	8081333	-
	Sol_r1.0_p019.1	9566851	14685166	5118316	+
	Sol_r1.0_p029.1	244483	10080560	9836078	-
	Sol_r1.0_p057.1	1144038	5769405	4625368	-
			subtotal	124539619
SOL_r1.0_chr03	Sol_r1.0_p077.1	776791	3377731	2600941	-
	Sol_r1.0_p065.1	2928398	4697150	1768753	-
	Sol_r1.0_p036.1	6534642	7687592	1152951	+
	Sol_r1.0_p063.1	918466	1202333	283868	+
	Sol_r1.0_p001.1	15565895	26426907	10861013
	Sol_r1.0_p049.1	371304	6467221	6095918	-
	Sol_r1.0_p075.1	1080242	3540281	2460040	-
	Sol_r1.0_p124.1	151135	197325	46191	+
	Sol_r1.0_p002.1	9392570	25623965	16231396	+
	Sol_r1.0_p039.1	1360982	3050539	1689558	+
	Sol_r1.0_p006.1	19491767	22911386	3419620	+
	Sol_r1.0_p019.1	318866	7520823	7201958	+
	Sol_r1.0_p109.1	586236	2009065	1422830	+
	Sol_r1.0_p099.1	773265	2269362	1496098	+
	Sol_r1.0_p053.1	147154	5395645	5248492	+
	Sol_r1.0_p058.1	1614268	4512090	2897823	+
	Sol_r1.0_p048.1	101873	5414564	5312692	+
	Sol_r1.0_p083.1	599247	2315755	1716509	+
	Sol_r1.0_p095.1	2612383	2636056	23674	+
	Sol_r1.0_p110.1	618206	857963	239758	+
	Sol_r1.0_p056.1	146684	3258158	3111475	+
	Sol_r1.0_p112.1	664329	1512714	848386	+
	Sol_r1.0_p069.1	135903	2298117	2162215	+
	Sol_r1.0_p078.1	175716	3393742	3218027	-
	Sol_r1.0_p036.1	1882457	3082894	1200438	+
	Sol_r1.0_p063.1	3059423	5106664	2047242	+
	Sol_r1.0_p027.1	764673	9510245	8745573	+
	Sol_r1.0_p051.1	2485041	6075377	3590337	+
	Sol_r1.0_p068.1	982486	4360988	3378503	+
	Sol_r1.0_p087.1	63127	89922	26796	-
	Sol_r1.0_p041.1	1863140	7862563	5999424	-
	Sol_r1.0_p061.1	1680901	3708051	2027151	-
	Sol_r1.0_p028.1	264523	705623	441101	+
	Sol_r1.0_p003.1	5446322	10892893	5446572	+
	Sol_r1.0_p062.1	890207	3147613	2257407	+
	Sol_r1.0_p055.1	1216282	5769910	4553629	+
	Sol_r1.0_p096.1	429808	2159335	1729528	+
	Sol_r1.0_p026.1	2715240	5892330	3177091	-
	Sol_r1.0_p044.1	71707	7081469	7009763	-
			subtotal	133140741
SOL_r1.0_chr04	Sol_r1.0_p024.1	686729	11703835	11017107	-
	Sol_r1.0_p018.1	1063210	14846419	13783210	-
	Sol_r1.0_p014.1	480687	18637540	18156854	-
	Sol_r1.0_p025.1	963452	10107429	9143978	-
	Sol_r1.0_p073.1	267277	3973010	3705734	+
	Sol_r1.0_p080.1	268871	3353368	3084498	-
	Sol_r1.0_p094.1	343475	2463881	2120407	+
	Sol_r1.0_p031.1	714722	9386756	8672035	+
	Sol_r1.0_p100.1	631912	1782419	1150508	+
	Sol_r1.0_p064.1	3447877	4740643	1292767	+
	Sol_r1.0_p039.1	4877866	6397974	1520109	+
	Sol_r1.0_p061.1	473829	800275	326447	-
	Sol_r1.0_p060.1	193882	4511763	4317882	+
	Sol_r1.0_p028.1	6473869	10011469	3537601	+
	Sol_r1.0_p026.1	341931	2091184	1749254	+
	Sol_r1.0_p030.1	1241656	4023772	2782117	+
	Sol_r1.0_p032.1	43248	9419064	9375817	+
	Sol_r1.0_p010.1	624738	14109731	13484994	+
	Sol_r1.0_p021.1	9271372	9343191	71820	+
	Sol_r1.0_p071.1	3126785	3561257	434473	+
			subtotal	109727612
SOL_r1.0_chr05	Sol_r1.0_p046.1	1126838	4433179	3306342	+
	Sol_r1.0_p102.1	747398	1478322	730925	+
	Sol_r1.0_p116.1	72842	858741	785900	+
	Sol_r1.0_p048.1	6389766	6644844	255079	+
	Sol_r1.0_p020.1	12703439	13810018	1106580	+
	Sol_r1.0_p086.1	661251	2230854	1569604	+
	Sol_r1.0_p085.1	189029	3060336	2871308	+
	Sol_r1.0_p098.1	623420	2313824	1690405	+
	Sol_r1.0_p066.1	143802	3060749	2916948	+
	Sol_r1.0_p097.1	905572	1168295	262724	+
	Sol_r1.0_p037.1	5468031	5633220	165190	+
	Sol_r1.0_p004.1	21766281	22995916	1229636	+
	Sol_r1.0_p035.1	542145	8252527	7710383	+
	Sol_r1.0_p040.1	229388	7840801	7611414	+
	Sol_r1.0_p013.1	747806	15766244	15018439	+
	Sol_r1.0_p084.1	668653	1904952	1236300	-
	Sol_r1.0_p046.1	5345614	5803853	458240	+
	Sol_r1.0_p015.1	9120025	12657706	3537682	+
	Sol_r1.0_p050.1	595362	5923176	5327815
	Sol_r1.0_p021.1	11070575	13207962	2137388	-
	Sol_r1.0_p089.1	180385	747364	566980	+
	Sol_r1.0_p064.1	1668632	1777080	108449	+
	Sol_r1.0_p054.1	448490	5628434	5179945	-
	Sol_r1.0_p033.1	633279	8230865	7597587	+
	Sol_r1.0_p022.1	492473	11907446	11414974	+
	Sol_r1.0_p070.1	358962	3558987	3200026	-
			subtotal	87996263
SOL_r1.0_chr06	Sol_r1.0_p092.1	987209	2267906	1280698	-
	Sol_r1.0_p045.1	362086	6517107	6155022	+
	Sol_r1.0_p076.1	1968746	2744831	776086	-
	Sol_r1.0_p042.1	708339	7691038	6982700	+
	Sol_r1.0_p111.1	110871	598316	487446	+
	Sol_r1.0_p071.1	1008021	1946042	938022	-
	Sol_r1.0_p095.1	158103	1208533	1050431	+
	Sol_r1.0_p105.1	487619	1541921	1054303	+
	Sol_r1.0_p090.1	2311210	2605466	294257	+
	Sol_r1.0_p001.1	3051339	13308275	10256937	+
	Sol_r1.0_p093.1	558513	2419312	1860800	+
	Sol_r1.0_p081.1	447926	964358	516433	+
	Sol_r1.0_p087.1	1663733	2638930	975198	+
	Sol_r1.0_p059.1	838711	3841588	3002878	+
	Sol_r1.0_p002.1	109767	8723015	8613249	-
	Sol_r1.0_p101.1	1003599	1722822	719224	+
	Sol_r1.0_p082.1	170186	2559963	2389778	+
	Sol_r1.0_p003.1	1430318	1703850	273533	+
	Sol_r1.0_p069.1	3640729	4242407	601679	+
	Sol_r1.0_p052.1	604217	6509910	5905694	+
	Sol_r1.0_p036.1	3827398	4018591	191194	+
	Sol_r1.0_p004.1	2002347	18749056	16746710	-
	Sol_r1.0_p017.1	466693	14580887	14114195	-
			subtotal	85186467
			total	686649365

[truncated: 2 more sheets: Table_S11, Table_S12]
